# Supplementary material for: Taphonomy of marine vertebrates of the Pisco Formation (Miocene, Peru): Insights into the origin of an outstanding Fossil-Lagerstätte
Source: PLoS One. 2021 Jul 15;16(7):e0254395. doi: 10.1371/journal.pone.0254395 (PMC8282071; doi:10.1371/journal.pone.0254395)
Supplement: S1 Table — (XLSX) [file pone.0254395.s001.xlsx]

## Sheet: Cerro Submarino-surroundings
Field number	Locality	Formation	Allomember	Sediment	Height abs (m)	Determination	Description	Completness degree	Articulation degree	Disposition	BZW (cm)	Vertebral ephyphyses	Shark bite marks	Associate fauna	Concretion	Recent erosion
MLP-138	Cerro los Tres Piramides	Pisco	P0	sand	26.1	Mysticeti indet.	Partial cranium badly eroded	0	0	-	-	-	-	-	-	-
MLP-36	Submarino	Pisco	P0	sand	22.2	cf. Tiucetus sp.	Articulated cranium and mandibles and disarticulated vertebrae	3	1	dorsal	-	-	-	-	-	-
MLP-30	Submarino	Pisco	P0	sand	20.4	Mysticeti indet.	Mandible in nodule	0	0	-	-	-	-	-	present	-
MLP-31	Submarino	Pisco	P0	sand	19.7	Carcharocles megalodon	Tooth	0	0	-	-	-	-	-	-	-
MLP-37	Submarino	Pisco	P0	sand	18.5	Mysticeti indet.	Disarticulated cranium, mandibles and humerous	1	0	-	-	-	-	-	-	-
MLP-26	Submarino	Pisco	P0	sand	16.4	Cetacea indet.	Partially eroded vertebrae and ribs	2	-	-	-	-	-	-	partial	-
MLP-137	Cerro los Tres Piramides	Pisco	P0	sand	16.1	cf. Tiucetus	Cranium and articulated mandibles	1	4	dorsal	-	-	-	-	-	-
MLP-27	Submarino	Pisco	P0	sand	15,5	Carcharocles megalodon	Tooth	0	0	-	-	-	-	-	-	-
MLP-28	Submarino	Pisco	P0	sand	15.2	Mysticeti indet.	Disarticulated cranium and vertebrae partially eroded	2	0	dorsal	-	-	-	bivalves (Miltha)	partial	-
MLP-29	Submarino	Pisco	P0	sand	15.2	Mysticeti indet.	Destroyed cranium and fragmented vertebrae and ribs	2	0	-	-	-	-	bivalves (Miltha)	partial (endocranium)	-
MLP-98	Submarino	Pisco	P0	sand	15.2	Mysticeti indet.	Destroyed cranium	0	0	-	-	-	-	-	-	-
MLP-99	Submarino	Pisco	P0	sand	15.2	Carcharocles megalodon	Fragmentary isolated tooth	-	-	-	-	-	-	-	-	-
MLP-105	Submarino	Pisco	P0	sand	15.2	Mysticeti indet.	Eroded skeleton including fragmentary tympanic bulla	-	-	-	-	-	-	-	-	yes
MLP-106	Submarino	Pisco	P0	sand	15.2	Mysticeti indet.	Skeleton with cranium	-	-	ventral	-	-	-	-	-	-
MLP-107	Submarino	Pisco	P0	sand	15.2	Cetacea indet.	Rib with shark bite marks	0	0	-	-	-	yes	-	-	-
MLP-126	Submarino	Pisco	P0	sand	15.2	Physeteroidea indet.	Eroded and partially buried skeleton including cranium	-	-	-	-	-	-	-	-	partial
MLP-104	Submarino	Pisco	P0	sand	14.4	Mysticeti indet.	Eroded mandible	0	0	-	-	-	-	-	-	-
MLP-100	Submarino	Pisco	P0	sand	13.5	Mysticeti indet.	Cranium and mandibles	1	-	ventral	-	-	-	-	-	-
MLP-117	Mal Paso	Pisco	P0	sand	12.5	Mysticeti indet.	Disarticulated partial skeleton	2	0	-	-	-	-	-	-	-
MLP-140	Submarino	Pisco	P0	sand	12.5	Mysticeti indet.	Disarticulated cranium and mandibles	1	4	dorsal	-	-	-	-	-	-
MLP-127	Mal Paso	Pisco	P0	sand	10.7	cf. Pelocetus sp.	Skeleton with cranium	-	-	dorsal	-	-	-	-	-	-
MLP-16	Submarino	Pisco	P0	sand	10.2	Mysticeti indet.	Cranium	0	0	-	-	-	-	-	-	-
MLP-32	Submarino	Pisco	P0	sand	10	Mysticeti indet.	Articulated cranium and mandibles	1	4	ventral	-	-	-	-	-	-
MLP-33	Submarino	Pisco	P0	sand	10	Mysticeti indet.	Articulated skeleton with cranium	4	4	dorsal	-	-	-	-	-	-
MLP-34	Submarino	Pisco	P0	sand	10	Cetacea indet.	Disarticulated vertebrae and fragmented ribs	2	0	-	-	-	-	-	-	-
MLP-35	Submarino	Pisco	P0	sand	10	Cetacea indet.	Articulated vertebral column	2	4	-	-	-	-	shark teeth and gastropods	-	-
MLP-77	Submarino	Pisco	P0	sand	10	Mysticeti indet.	Eroded destroyed cranium	0	0	-	-	-	-	-	-	-
MLP-78	Submarino	Pisco	P0	sand	10	Mysticeti indet.	Partially articulated skeleton including cranium, partially eroded	4	3	-	-	-	-	-	-	-
MLP-84	Submarino	Pisco	P0	sand	10	Mysticeti indet.	Almost disarticulated skeleton with cranium partially eroded	4	1	-	-	-	-	shark teeth, bivalves (Miltha) and gastropods in situ?	-	-
MLP-90	Submarino	Pisco	P0	sand	10	Mysticeti indet.	Disarticualted partially destroyed skeleton with cranium	-	0	-	-	-	-	-	-	partial
MLP-91	Submarino	Pisco	P0	sand	10	Mysticeti indet.	Eroded and partially buried skeleton	-	-	-	-	-	-	-	-	partial
MLP-85	Submarino	Pisco	P0	sand	9.7	Mysticeti indet.	Destroyed skeleton	-	-	-	-	-	-	-	-	-
MLP-95	Cerros Yesera de Amara	Pisco	P0	sand	8.3	cf. Pelocetus	Partially articulated skeleton including cranium and mandibles in partial nodule	3	2	dorsal	152	fused	-	-	partial	-
MLP-14	Submarino	Pisco	P0	sand	8	Testudines indet.	Fragmentary bones	0	0	-	-	-	-	-	-	-
MLP-15	Submarino	Pisco	P0	sand	8	Carcharocles megalodon	Tooth	0	0	-	-	-	-	-	-	-
MLP-17	Submarino	Pisco	P0	sand	8	Mysticeti indet.	Cranium	0	0	dorsal	-	-	-	-	-	-
MLP-131	Mal Paso	Pisco	P0	sand	8	cf. Tiucetus sp.	Cranium and ?left mandible ; mandible disarticulated and eroded	1	0	ventral	-	-	-	-	-	-
MLP-8	Mal Paso	Pisco	P0	sand	7.5	Mysticeti indet.	Cranium and disarticulated ribs and limb	2	0	dorsal	70	-	-	-	-	-
MLP-22	Submarino	Pisco	P0	sand	7.5	Cetacea indet.	Articulated cervical vertebrae	1	4	-	-	-	-	-	-	-
MLP-63	Cerro las Tres Piramides	Pisco	P0	sand	7.5	Mysticeti indet.	Eroded fragmentary cranium	0	0	-	-	-	-	-	-	-
MLP-139	Cerro los Tres Piramides	Pisco	P0	sand	7.5	Mysticeti indet.	Partial cranium	0	0	-	-	-	-	-	-	-
MLP-86	Submarino	Pisco	P0	sand	6.6	Mysticeti indet.	Articulated skeleton with cranium in partial nodule	3	4	dorsal	-	-	-	gastropods	partial	-
MLP-5	Mal Paso	Pisco	P0	sand	6.5	Delphinida indet.	Partially articulated skeleton with skull	3	2	ventral	-	fused	-	bivalves	-	-
MLP-9	Mal Paso	Pisco	P0	sand	6.5	cf. Pelocetus sp.	Large mandible	0	0	lateral	-	-	-	-	-	strong
MLP-11	Mal Paso	Pisco	P0	sand	6.5	Mysticeti indet.	Disarticulated fragmentary cranium and mandibles	0	0	-	-	-	-	-	-	-
MLP-12	Mal Paso	Pisco	P0	sand	6.5	Mysticeti indet.	Disarticulated and eroded partial skeleton with mandibles vertebrae and ribs	3	0	-	-	-	-	-	-	-
MLP-20	Submarino	Pisco	P0	sand	6.5	Cetacea indet.	Large vertebrae and rib fragments	1	0	-	-	-	-	-	-	-
MLP-21	Submarino	Pisco	P0	sand	6.5	Cetacea indet.	Vertebra	0	0	-	-	-	-	-	-	-
MLP-48	Cerro los Tinajones	Pisco	P0	sand	6.5	Mysticeti indet.	Fragmentary eroded cranium and mandible	1	-	-	-	-	-	-	-	-
MLP-64	Cerro las Tres Piramides	Pisco	P0	sand	6.5	Mysticeti indet.	Eroded fragmentary cranium	0	0	dorsal	-	-	-	-	-	-
MLP-65	Cerro las Tres Piramides	Pisco	P0	sand	6.5	Cetacea indet.	Radius	0	0	-	-	-	-	-	-	-
MLP-87	Submarino	Pisco	P0	sand	6.5	Mysticeti indet.	Almost disarticulated skeleton with destroyed large cranium	-	-	dorsal	-	-	-	bivalves and gastropods	-	yes
MLP-89	Submarino	Pisco	P0	sand	6.5	Cetacea indet.	Partially eroded skeleton	-	-	-	-	-	-	bivalves (including 1 pectinid) and gastropods	-	partial
MLP-114	Cerros Yesera de Amara	Pisco	P0	sand	6.5	Mysticeti indet.	Partially buried cranium and mandibles	1	-	-	-	-	-	-	-	-
MLP-116	Mal Paso	Pisco	P0	sand	6.5	Mysticeti indet.	Cranium	0	0	dorsal	-	-	-	-	-	-
MLP-135	Cerro los Tres Piramides	Pisco	P0	sand	6	Mysticeti indet.	Posterior portion of cranium	0	0	dorsal	-	-	-	-	-	-
MLP-136	Cerro los Tres Piramides	Pisco	P0	sand	6	cf. Pelocetus	Cranium and mandibles badly broken up by erosion	0	-	-	-	-	-	-	-	-
MLP-141	Mal Paso	Pisco	P0	sand	6	Mysticeti indet.	3 ribs, approximately in situ and fragments of thoracic vertebrae	1	0	-	-	-	-	-	-	-
MLP-10	Mal Paso	Pisco	P0	sand	5.8	Mysticeti indet.	Mandible of small mysticete	0	0	-	-	-	-	-	-	-
MLP-19	Submarino	Pisco	P0	sand	5.8	Cetacea indet.	Destroyed skeleton	-	-	-	-	-	-	-	-	strong
MLP-41	Submarino	Pisco	P0	sand	5.8	Mysticeti indet.	Destroyed cranium	0	0	-	-	-	-	-	-	-
MLP-42	Submarino	Pisco	P0	sand	5.8	Mysticeti indet.	Partially articulated cranium and vertebrae	3	2	-	-	-	-	-	-	-
MLP-43	Submarino	Pisco	P0	sand	5.8	Mysticeti indet.	Disarticulated skeleton with mandibles	3	0	-	-	-	-	-	-	-
MLP-49	Cerro los Tinajones	Pisco	P0	sand	5.8	Mysticeti indet.	Eroded fragments of mandible, not in situ	0	0	-	-	-	-	-	-	-
MLP-67	Cerro las Tres Piramides	Pisco	P0	sand	5.8	Mysticeti indet.	Eroded fragment of cranium	0	0	-	-	-	-	-	-	-
MLP-68	Cerro las Tres Piramides	Pisco	P0	sand	5.8	Mysticeti indet.	Eroded fragment of cranium	0	0	-	-	-	-	-	-	-
MLP-110	Mal Paso	Pisco	P0	sand	5.8	Mysticeti indet.	Articulated and partially eroded skeleton	-	4?	-	-	-	-	-	-	partial
MLP-111	Mal Paso	Pisco	P0	sand	5.8	Mysticeti indet.	Articulated skeleton of large mysticete	-	4?	-	-	-	-	-	-	-
MLP-119	Mal Paso	Pisco	P0	sand	5.8	Mysticeti indet.	Mandibles and other buried bones	-	-	-	-	-	-	-	-	-
MLP-133	Cerro los Tinajones	Pisco	P0	sand	5.8	cf. Pelocetus sp.	Articulated skeleton including skull	4	4	dorsal	-	-	-	-	-	-
MLP-18	Submarino	Pisco	P0	sand	5.3	Cetacea indet.	Fragmentary eroded skeleton (vertebrae and ribs), size mysticete, partially not in situ	-	-	-	-	-	-	-	-	strong
MLP-24	Submarino	Pisco	P0	sand	5.3	Mysticeti indet.	Eroded cranium and sparse vertebrae	2	0	dorsal	-	-	-	-	-	-
MLP-115	Submarino	Pisco	P0	sand	5.3	Delphinida indet.	Periotic of kentriodontid-like dolphin	0	0	-	-	-	-	-	-	-
MLP-88	Submarino	Pisco	P0	sand	5.1	Mysticeti indet.	Destroyed skeleton	-	-	-	-	-	-	-	-	yes
MLP-46	Submarino	Pisco	P0	sand	4.6	Mysticeti indet.	Partially articulated skeleton with cranium	3	3	-	-	-	-	-	-	-
MLP-74	Submarino	Pisco	P0	sand	4.6	Mysticeti indet.	Fully articulated skeleton including cranium in nodule	4	4	-	-	-	-	-	present	-
MLP-113	Cerros Yesera de Amara	Pisco	P0	sand	4.6	Mysticeti indet.	Large mandible	0	0	-	-	-	-	-	-	-
MLP-142	Submarino	Pisco	P0	sand	4.6	Mysticeti indet.	Cranium almost covered by sediment	0	0	ventral	-	-	-	-	-	-
MLP-25	Submarino	Pisco	P0	sand	4.2	Mysticeti indet.	Articulated large skeleton with eroded cranium and forelimb bones	4	4	ventral	-	-	-	-	-	-
MLP-44	Submarino	Pisco	P0	sand	4.2	aff. Reptilia indet.	Fragmentary flat bones of reptile-like vertebrate	-	-	-	-	-	-	-	-	-
MLP-45	Submarino	Pisco	P0	sand	4.2	Mysticeti indet.	Articulated cranium and mandibles, and one rib	1	3	dorsal	-	-	yes	-	-	-
MLP-54	Cerro los Tinajones	Pisco	P0	sand	4.2	Cetacea indet.	Eroded skeleton including vertebrae and ribs	-	-	-	-	-	-	-	-	strong
MLP-56	Cerro los Tinajones	Pisco	P0	sand	4.2	Mysticeti indet.	Mandible	0	0	-	-	-	-	-	-	-
MLP-92	Mal Paso	Pisco	P0	sand	4.2	Mysticeti indet.	Disarticulated and partially eroded skeleton including mandible	-	0	-	-	-	-	-	-	partial
MLP-93	Mal Paso	Pisco	P0	sand	4.2	Mysticeti indet.	Disarticulated vertebrae and ribs	2	0	-	-	-	-	-	-	-
MLP-94	Mal Paso	Pisco	P0	sand	4.2	Aves indet.	Fragmentary bones	-	-	-	-	-	-	-	-	-
MLP-122	Mal Paso	Pisco	P0	sand	4.2	Odontoceti indet.	Fragment of cranium (rostrum?)	-	-	-	-	-	-	-	-	-
MLP-2	Mal Paso	Pisco	P0	sand	3.3	Mysticeti indet.	Articulated and partial eroded incomplete skeleton with cranium in partial nodule	3	4	-	-	-	-	-	partial	-
MLP-3	Mal Paso	Pisco	P0	sand	3.3	Carcharocles megalodon	Tooth	0	0	-	-	-	-	-	-	-
MLP-4	Mal Paso	Pisco	P0	sand	3.3	Myliobatiformes indet.	Caudal spine	0	0	-	-	-	-	-	-	-
MLP-6	Mal Paso	Pisco	P0	sand	3.3	Mysticeti indet.	Mandible of small mysticete	0	0	-	-	-	-	-	-	-
MLP-7	Mal Paso	Pisco	P0	sand	3.3	Delphinida indet.	Destroyed skeleton not in situ	-	-	-	-	-	-	-	-	-
MLP-39	Submarino	Pisco	P0	sand	3.3	Mysticeti indet.	Destroyed cranium with tympanic bulla	0	0	-	-	-	-	-	-	-
MLP-53	Cerro los Tinajones	Pisco	P0	sand	3.3	Mysticeti indet.	Cranium, ribs and bone fragments	-	-	-	-	-	-	-	-	-
MLP-55	Cerro los Tinajones	Pisco	P0	sand	3.3	cf. Pelocetus sp.	Cranium	0	0	ventral	-	-	-	-	-	-
MLP-57	Cerro los Tinajones	Pisco	P0	sand	3.3	Mysticeti indet.	Fragments of eroded cranium and mandibles	1	-	-	-	-	-	-	-	-
MLP-82	Submarino	Pisco	P0	sand	3.3	Mysticeti indet.	Disarticulated partial skeleton with cranium	3	0	dorsal	-	-	-	-	-	-
MLP-83	Submarino	Pisco	P0	sand	3.3	Mysticeti indet.	Almost disarticulated skeleton with cranium	4	1	-	-	-	-	-	-	-
MLP-96	Cerros Yesera de Amara	Pisco	P0	sand	3.3	Mysticeti indet.	Eroded disarticulated partial skeleton with cranium	-	0	dorsal	-	-	-	-	partial (endocranium)	yes
MLP-118	Mal Paso	Pisco	P0	sand	3.3	Mysticeti indet.	Small mandible	0	0	-	-	-	-	-	-	-
MLP-13	Submarino	Pisco	P0	sand	3	Mysticeti indet.	Incomplete eroded cranium	0	0	dorsal	-	-	-	-	-	-
MLP-40	Submarino	Pisco	P0	sand	3	Mysticeti indet.	Eroded disarticulated skeleton with cranium, mandible and humerus	3	0	-	-	-	-	-	-	-
MLP-47	Cerro los Tinajones	Pisco	P0	sand	3	Mysticeti indet.	Partially eroded cranium	0	0	-	-	-	-	-	-	-
MLP-51	Cerro los Tinajones	Pisco	P0	sand	3	Mysticeti indet.	Destroyed cranium	0	0	-	-	-	-	-	-	-
MLP-52	Cerro los Tinajones	Pisco	P0	sand	3	Mysticeti indet.	Fragmentary eroded bones and tympanic bulla	-	-	-	-	-	-	-	-	-
MLP-58	Cerro los Tinajones	Pisco	P0	sand	3	Cetacea indet.	Large vertebrae and rib fragments	2	-	-	-	-	-	-	-	-
MLP-59	Cerro los Tinajones	Pisco	P0	sand	3	Mysticeti indet.	Large mandible of mysticete	0	0	-	-	-	-	-	-	-
MLP-60	Cerro los Tinajones	Pisco	P0	sand	3	Mysticeti indet.	Disarticulated skeleton including mandible, scapula and humerus	2	0	-	-	-	-	-	-	-
MLP-61	Cerro los Tinajones	Pisco	P0	sand	3	Cetacea indet.	Caudal vertebra	0	0	-	-	-	-	-	-	-
MLP-62	Cerro las Tres Piramides	Pisco	P0	sand	3	Mysticeti indet.	Disarticulated and eroded fragmentary cranium and mandibles	1	0	-	-	-	-	-	-	-
MLP-69	Submarino	Pisco	P0	sand	3	Odontoceti indet.	Pre-burial ereoded cranium	0	0	-	-	-	-	algae?	-	-
MLP-75	Submarino	Pisco	P0	sand	3	Mysticeti indet.	Partially articulated skeleton including cranium and mandible, partially eroded	3	3	ventral	-	-	-	bivalves (Arcidae)	-	-
MLP-76	Submarino	Pisco	P0	sand	3	Mysticeti indet.	Articulated skeleton including cranium partially destroyed in partial nodule	3	4	dorsal	-	-	-	-	partial	-
MLP-81	Submarino	Pisco	P0	sand	3	Mysticeti indet.	Partially articulated skeleton including cranium partially eroded	3	3	-	-	-	-	-	-	-
MLP-97	Submarino	Pisco	P0	sand	3	Carcharocles megalodon	Isolated tooth	-	-	-	-	-	-	-	-	-
MLP-120	Mal Paso	Pisco	P0	sand	3	Odontoceti indet.	Skeleton with cranium	-	-	ventral	-	-	-	-	-	-
MLP-134	Cerro los Tinajones	Pisco	P0	sand	3	Mysticeti indet.	Portion of articulated skeleton including posterior portion of eroded skull	3	4	dorsal	-	-	-	-	-	-
MLP-1	Mal Paso	Pisco	P0	sand	2.2	Delphinida indet.	Partially articulated and patially eroded portion of skeleton (vertebrae and ribs)	2	2	-	-	fused	yes	-	-	-
MLP-38	Submarino	Pisco	P0	sand	2.2	Mysticeti indet.	Articulated skeleton with cranium and mandibles	3	4	-	-	-	-	-	-	-
MLP-50	Cerro los Tinajones	Pisco	P0	sand	2.2	Cetacea indet.	Seven articulated caudal vertebrae	1	4	-	-	-	-	-	-	-
MLP-66	Cerro las Tres Piramides	Pisco	P0	sand	2.2	Mysticeti indet.	Fragment of mandible	0	0	-	-	-	-	-	-	-
MLP-70	Malpaso	Pisco	P0	sand	2.2	Kentriodontidae indet.	Cranium, mandibles, postcrania?	-	-	-	-	-	-	-	-	-
MLP-72	Submarino	Pisco	P0	sand	2.2	Mysticeti indet.	Articulated skeleton including cranium in partial nodule	4	4	ventral	-	unfused	-	-	partial	-
MLP-73	Submarino	Pisco	P0	sand	2.2	Mysticeti indet.	Articulated skeleton including cranium , humerus and ulna	4	4	ventral	-	-	-	-	-	-
MLP-79	Submarino	Pisco	P0	sand	2.2	Mysticeti indet.	Eroded cranium in partial nodule	0	0	ventral	-	-	-	-	partial	-
MLP-80	Submarino	Pisco	P0	sand	2.2	Cetacea indet.	Eroded vertebrae of cetacean	-	-	-	-	-	-	-	-	yes
MLP-101	Submarino	Pisco	P0	sand	2.2	Mysticeti indet.	Articulated cranium and vertebrae	3	4	dorsal	-	-	-	-	-	-
MLP-102	Submarino	Pisco	P0	sand	2.2	Mysticeti indet.	Partially articulated and eroded skeleton	-	2	dorsal	-	-	-	-	-	yes
MLP-103	Submarino	Pisco	P0	sand	2.2	Mysticeti indet.	Destroyed skeleton	-	-	-	-	-	-	-	-	yes
MLP-109	Submarino	Pisco	P0	sand	2.2	Mysticeti indet.	Skeleton including skull	4	-	ventral	-	unfused	-	-	-	-
MLP-121	Mal Paso	Pisco	P0	sand	2.2	Odontoceti indet.	Destroyed skeleton of odontocete including craniun fragments, two teeth, vertebrae and ribs with shark bite marks	-	-	-	-	-	-	-	-	yes
MLP-123	Mal Paso	Pisco	P0	sand	2.2	Mysticeti indet.	Eroded mandibles	0	0	-	-	-	-	-	-	-
MLP-125	Mal Paso	Pisco	P0	sand	2.2	afff. Odontoceti indet.	Two fragmentary small vertebrae	1	-	-	-	-	-	-	-	-
MLP-128	Mal Paso	Pisco	P0	sand	2.2	Crocodylia indet.	Vertebra	0	0	-	-	-	-	-	-	-
MLP-130	Mal Paso	Pisco	P0	sand	2.2	cf. Pelocetus sp.	Cranium and articulated mandibles	1	4	ventral	140	-	-	-	-	-
MLP-132	Submarino	Pisco	P0	sand	2.2	Mysticeti indet.	Articulated skeleton including cranium with some caudal vertebrae eroded	4	4	ventral	-	unfused	-	-	-	-
MLP-129	Mal Paso	Pisco	P0	sand	2.2	Pelagornithidae indet.	Cranium (MUSM 1657)	0	0	-	-	-	-	-	-	-

## Sheet: Cerro Colorado
Field number	Locality	Formation	Allomember	Sediment	Height abs (m)	Determination	Description	Completness degree	Articulation degree	Disposition	Orientation (degrees)	Skeletal length (cm)	CBL (cm)	BZW (cm)	Vertebral ephyphyses	Shark bite marks	Associated fauna	Concretion	Recent erosion	Burial
CC-P13	Cerro Colorado	Pisco	P2	diatomite	162.6	Phocidae indet.	Eroded disarticulated skeleton including cranium, vertebrae and ribs, partially dislocated	3	0	-	-	-	-	-	-	no	no	absent	moderate	-
CC-M9	Cerro Colorado	Pisco	P2	diatomite	162.6	aff. Balaenopteroidea indet.	Cranium in nodule and articulated vertebrae	-	-		270 SW	-	-	-	-	no	no	present	-	-
CC-M120	Cerro Colorado	Pisco	P2	diatomite	162.2	Mysticeti indet.	Large skeleton including parts of cranium, mandibles, vertebrae and humerus in nodule	-	-	-	-	-	-	-	-	-	-	present	-	-
CC-M7	Cerro Colorado	Pisco	P2	diatomite	162.2	Mysticeti indet.	Large skeleton including parts of cranium, mandibles, vertebrae and humerus, in nodule	-	-	dorsal	250 SW	-	-	-	-	no	no	present	-	-
CC-P8	Cerro Colorado	Pisco	P2	silt	145.1	Phocidae indet.	Partially eroded and disarticulated skeleton including vertebrae, humerus, ulna and scapula fragments	2	0	-	-	-	-	-	-	no	no	absent	present	-
CC-P10	Cerro Colorado	Pisco	P2	silt	144.6	Phocidae indet.	Mandible	0	0	-	-	-	-	-	-	no	no	absent	-	-
CC-C45	Cerro Colorado	Pisco	P2	silt	143.8	Cetacea indet.	Disarticulated and partial cemented vertebrae and one rib	-	-	-	-	-	-	-	-	no	no	partial	partial	-
CC-ET23	Cerro Colorado	Pisco	P2	silt	143.8	Cosmopolitodus sp.	Tooth	0	0	-	-	-	-	-	-	-	-	-	-	-
CC-ET24	Cerro Colorado	Pisco	P2	silt	143.8	Cosmopolitodus sp.	3 teeth	0	0	-	-	-	-	-	-	-	-	-	-	-
CC-P7	Cerro Colorado	Pisco	P2	silt	143	Phocidae indet.	Articulated portion of skeleton in a small nodule partially broken	1	4	-	-	-	-	-	-	no	no	present	-	-
CC-O55	Cerro Colorado	Pisco	P2	silt	143	Odontoceti indet.	Cranium fragments in nodule	-	-	-	-	-	-	-	-	no	no	present	-	-
CC-O29	Cerro Colorado	Pisco	P2	silt	142.2	Delphinida indet.	Portions of postcranial skeleton including thoracic vertebrae and humerus	-	-	-	-	-	-	-	-	no	no	absent	-	-
CC-P11	Cerro Colorado	Pisco	P2	silt	140.9	Phocidae indet.	Partial skeleton including thoracic vertebra and 4 finger elements	1	-	-	-	-	-	-	-	no	no	absent	-	-
CC-P2	Cerro Colorado	Pisco	P2	sand	138.7	Phocidae indet.	Tibia	0	0	-	-	-	-	-	-	-	-	absent	-	-
CC-P12	Cerro Colorado	Pisco	P2	sand	138.7	Phocidae indet.	Finger elements	1	-	-	-	-	-	-	-	no	no	absent	-	-
CC-O58	Cerro Colorado	Pisco	P2	sand	138.7	cf. Odontoceti indet.	3 disarticulated small vertebrae	1	0	-	-	-	-	-	-	no	no	absent	partial	-
CC-M3	Cerro Colorado	Pisco	P2	sand	138.7	Balaenopteroidea indet.	Eroded partially disarticulated skeleton including portion of cranium, mandible fragment, vertebrae and ribs, in nodule	-	-	dorsal	-	-	-	ca 180	-	no	no	present	strong	-
CC-M8	Cerro Colorado	Pisco	P2	sand	138.7	aff. Balaenopteroidea indet.	Incomplete cranium including portion of rostrum	-	-	dorsal	150 SE	-	-	-	-	no	no	absent	moderate	-
CC-C56	Cerro Colorado	Pisco	P2	sand	138.7	Cetacea indet.	2 articulated vertebrae in a small nodule	1	4	-	-	-	-	-	-	no	no	present	-	-
CC-ET25	Cerro Colorado	Pisco	P2	sand	138.7	Cosmopolitodus sp.	Tooth	0	0	-	-	-	-	-	-	-	-	-	-	-
CC-ET26	Cerro Colorado	Pisco	P2	sand	138.7	Carcharocles megalodon	Incomplete tooth	0	0	-	-	-	-	-	-	-	-	-	-	-
CC-ET27	Cerro Colorado	Pisco	P2	sand	138.7	Cosmopolitodus sp.	Tooth	0	0	-	-	-	-	-	-	-	-	-	-	-
CC-V5	Cerro Colorado	Pisco	P2	sand	138.7	Vertebrata indet.	Rib? fragments	-	-	-	-	-	-	-	-	no	no	absent	-	-
CC-C25	Cerro Colorado	Pisco	P2	sand	135.9	Cetacea indet.	Vertebra	-	-	-	-	_	_	-	-	no	no	absent	-	-
CC-P4	Cerro Colorado	Pisco	P2	sand	134.7	Phocidae indet.	Mandible	o	0	-	-	-	-	-	-	no	yes	present	-	-
CC-O59	Cerro Colorado	Pisco	P2	sand	134.7	cf. Odontoceti indet.	2 small caudal vertebrae	-	-	-	-	-	-	-	-	no	no	absent	partial	-
CC-C53	Cerro Colorado	Pisco	P2	sand	134.7	Cetacea indet.	Ribs	-	-	-	-	-	-	-	-	no	no	absent	-	-
CC-ET28	Cerro Colorado	Pisco	P2	sand	131.9	Cosmopolitodus sp.	Tooth	0	0	-	-	-	-	-	-	-	-	-	-	-
CC-P5	Cerro Colorado	Pisco	P2	sand	130.3	Phocidae indet.	Incomplete humerus fragmented in several pieces	0	0	-	-	-	-	-	-	no	no	absent	-	-
CC-P6	Cerro Colorado	Pisco	P2	sand	128.5	Phocidae indet.	Proximal portion of rib	0	0	-	-	-	-	-	-	-	no	absent	-	-
CC-V6	Cerro Colorado	Pisco	P2	sand	126.7	Vertebrata indet.	Rib	0	0	-	-	-	-	-	-	no	no	absent	-	-
CC-ET29	Cerro Colorado	Pisco	P2	sand	123.2	Cosmopolitodus sp.	2 teeth	0	0	-	-	-	-	-	-	-	-	-	-	-
CC-ET30	Cerro Colorado	Pisco	P2	sand	108.5	Carcharocles megalodon	Tooth	0	0	-	-	-	-	-	-	-	-	-	-	-
CC-C44	Cerro Colorado	Pisco	P2	sand	107.5	Cetacea indet.	Vertebral ephyphysis	0	0	-	-	-	-	-	-	-	-	absent	-	-
CC-P9	Cerro Colorado	Pisco	P2	sand	101.5	Phocidae indet.	Radius	0	0	-	-	-	-	-	-	no	no	absent	-	-
CC-P3	Cerro Colorado	Pisco	P2	sand	91.8	Phocidae indet.	Carpals and metacarpals	1	-	-	-	-	-	-	-	no	no	absent	-	-
CC-P1	Cerro Colorado	Pisco	P2	silt	91	Phocidae indet.	Forelimb bones (fragment of scapula, humerus, phalanges)	0	0	-	-	-	-	-	-	no	no	absent	-	-
C34	Cerro Colorado	Pisco	P1	diatomite	80.5	Cetacea indet.	Eroded vertebral column	-	-	-	-	-	-	-	-	no	no	absent	moderate	-
ET19	Cerro Colorado	Pisco	P1	diatomite	79.5	Cosmopolitodus sp.	Tooth	0	0	-	-	-	-	-	-	-	-	-	-	-
CC-M84	Cerro Colorado	Pisco	P1	diatomite	77.6	Mysticeti indet.	Disarticulated mandibles	0	0	-	-	-	-	-	-	no	no	absent	moderate	-
CC-C58	Cerro Colorado	Pisco	P1	diatomite	75.2	Cetacea? indet.	Eroded bone fragments	-	-	-	-	-	-	-	-	no	no	absent	strong	-
CC-M61	Cerro Colorado	Pisco	P1	diatomite	74.5	Cetotheriidae indet.	Articulated cranium and mandibles, vertebrae and fragments of ribs in nodule	-	-	dorsal	180 S	-	-	61	-	no	no	present	-	-
CC-O48	Cerro Colorado	Pisco	P1	diatom. silt	73.7	Messapicetus gregarius	Articulated cranium, mandibles, ear bones and cervical vertebrae	1	4	lateral	-	-	-	-	-	-	-	absent	-	-
CC-O47	Cerro Colorado	Pisco	P1	diatom. silt	73.3	Messapicetus gregarius	Eroded aticulated cranium, mandibles and ear bones (MUSM 951)	1	4	dorsal	-	-	-	-	-	no	no	absent	moderate	-
CC-O15	Cerro Colorado	Pisco	P1	diatom. silt	72.9	Brachydelphis sp.	Incomplete periotic, tympanic bulla, atlas and ribs	-	-	-	-	-	-	-	fused	no	no	absent	strong	-
ET8	Cerro Colorado	Pisco	P1	diatom. silt	72.9	Cosmopolitodus sp.	Tooth	0	0	-	-	-	-	-	-	-	-	-	-	-
CC-O46	Cerro Colorado	Pisco	P1	diatom. silt	72	Messapicetus gregarius	cranium and articulated mandible, hyoid bones and left periotic (MUSM 950)	1	4	lateral	-	-	-	-	-	-	no	absent	-	-
CC-E1	Cerro Colorado	Pisco	P1	diatom. silt	72	Cosmopolitodus sp.	Associated teeth and vertebrae	1	0	-	-	-	-	-	-	-	-	absent	-	-
CC-M66	Cerro Colorado	Pisco	P1	diatom. silt	71.7	Mysticeti indet.	Partially disarticulated mandibles and caudal vertebrae	-	-	-	-	-	-	-	fused	no	no	absent	partial	-
CC-C14	Cerro Colorado	Pisco	P1	diatom. silt	71.6	Cetacea indet.	Eroded vertebra	-	-	-	-	-	-	-	-	no	no	absent	strong	-
CC-C7	Cerro Colorado	Pisco	P1	diatom. silt	71.4	Cetacea indet.	Articulated vertebral column and ribs	-	-	ventral	282 NW	-	-	-	-	no	no	absent	partial	-
CC-C8	Cerro Colorado	Pisco	P1	diatom. silt	71.4	Cetacea indet.	Eroded disarticulated vertebrae and rib fragments	1	0	-	-	-	-	-	fused	no	no	absent	partial	-
CC-C10	Cerro Colorado	Pisco	P1	diatom. silt	71.4	Cetacea indet.	Eroded bone fragments (vertebra?)	-	-	-	-	-	-	-	-	no	no	absent	strong	-
CC-O40	Cerro Colorado	Pisco	P1	diatom. silt	71	Messapicetus gregarius	Partially articulated skeleton with cranium disarticulated from vertebral column	3	3	ventral	295 NW	-	-	-	-	no	no	absent	moderate	-
CC-C26	Cerro Colorado	Pisco	P1	diatom. silt	71	Cetacea indet.	Fragmentary cranium	0	0	dorsal	135 SE	-	-	73	-	no	no	absent	moderate	-
CC-M83	Cerro Colorado	Pisco	P1	diatom. silt	70.9	Mysticeti indet.	Destroyed cranium	-	-	-	-	-	-	-	-	_	_	absent	strong	-
CC-O9	Cerro Colorado	Pisco	P1	diatom. silt	70.2	Brachydelphis mazeasi	Eroded partially articulated skeleton including cranium	3	3	ventral	23 NE	-	-	-	free	no	no	absent	strong
CC-C33	Cerro Colorado	Pisco	P1	diatom. silt	70.2	Cetacea indet.	Eroded caudal vertebrae	-	-	-	-	-	-	-	-	no	no	absent	strong	-
ET18	Cerro Colorado	Pisco	P1	diatom. silt	70.2	Myliobatidae indet.	Teeth	0	0	-	-	-	-	-	-	-	-	-	-	-
CC-C15	Cerro Colorado	Pisco	P1	diatom. silt	70	Cetacea indet.	Vertebra and 2 ribs	1	0	-	-	-	-	-	free	no	no	partial	-	-
CC-C32	Cerro Colorado	Pisco	P1	diatom. silt	69.8	Cetacea indet.	Eroded vertebral column partially covered by sediment	-	-	dorsal	147 NW	-	-	-	-	no	no	absent	strong	-
CC-M11	Cerro Colorado	Pisco	P1	diatom. silt	69.6	Cetotheriidae indet.	Articulated skeleton including cranium and mandibles without limbs	4	4	ventral	270 W	690	180	70-80	fused	no	no	absent	-	-
CC-M28	Cerro Colorado	Pisco	P1	diatom. silt	69.4	Cetotheriidae indet.	Articulated skeleton including cranium and mandibles without limbs and last caudal vertebrae in partial nodule	3	4	ventral	147 NE	-	-	-	fused	no	no	partial	moderate	-
CC-C24	Cerro Colorado	Pisco	P1	diatom. silt	69.2	Cetacea indet.	3 articulated vertebrae	1	4	-	-	-	-	-	-	no	no	absent	moderate	-
CC-M104	Cerro Colorado	Pisco	P1	diatomite	69	Mysticeti indet.	Articulated cranium and mandibles	1	4	ventral	90 E	-	-	-	-	no	no	absent	-	-
ET22	Cerro Colorado	Pisco	P1	diatomite	69	Myliobatidae indet.	Dental plate	0	0	-	-	-	-	-	-	-	-	-	-	-
CC-M27	Cerro Colorado	Pisco	P1	diatomite	68.7	Cetotheriidae indet.	Eroded skeleton including cranium and few vertebrae	1	2	dorsal	37 NW	-	-	-	-	no	no	absent	strong	-
CC-M103	Cerro Colorado	Pisco	P1	diatomite	68.7	Mysticeti indet.	Eroded cranium and mandibles	-	-	ventral	270 SW	-	-	-	-	no	no	absent	strong	-
CC-C35	Cerro Colorado	Pisco	P1	diatomite	68.7	Cetacea indet.	Eroded small vertebrae	-	-	-	-	-	-	-	-	no	no	absent	moderate	-
CC-A6	Cerro Colorado	Pisco	P1	diatomite	68.2	Aves indet.	Eroded fragmentary mandible	-	-	-	-	-	-	-	-	no	no	absent	strong	-
CC-C9	Cerro Colorado	Pisco	P1	diatomite	67.9	Cetacea indet.	Eroded vertebrae	-	-	-	-	-	-	-	-	no	no	absent	strong	-
CC-M48	Cerro Colorado	Pisco	P1	diatom. silt	67.7	Cetotheriidae indet.	Cranium and mandibles	-	-	ventral	0 N			-	-	-	-	absent	-	-
CC-C38	Cerro Colorado	Pisco	P1	diatom. silt	67.7	Cetacea indet.	Eroded fragmentary large skeleton	-	-	-	-	-	-	-	-	-	-	absent	strong	-
CC-R4	Cerro Colorado	Pisco	P1	diatom. silt	67.7	Testudines indet.	Fragments of carapax	-	-	-	-	-	-	-	-	no	no	absent	-	-
ET9	Cerro Colorado	Pisco	P1	diatom. silt	67.7	Cosmopolitodus sp.	Tooth	0	0	-	-	-	-	-	-	-	-	-	-	-
CC-O37	Cerro Colorado	Pisco	P1	diatomite	66.7	Messapicetus gregarius	Partially disarticulated incomplete skeleton including cranium, mandibles, teeth, cervical and thoracic vertebrae and ribs (MUSM 2548)	2	2	lateral	210 SW	-	-	-	fused	no	shark toot	absent	partial	-
CC-M49	Cerro Colorado	Pisco	P1	diatomite	66.7	Cetotheriidae indet.	Partial skeleton including cranium, mandibles and more than 11 vertebrae	-	-	dorsal	250 SW(sk); 20 NE (pc)	-	-	< 72	-	-	-	absent	-	-
CC-C36	Cerro Colorado	Pisco	P1	diatomite	66.7	Cetacea indet.	Eroded skeleton partially articulated including fragments of cranium, vertebrae and ribs	-	-	-	196 SE	-	-	-	-	no	no	partial	strong	-
ET1	Cerro Colorado	Pisco	P1	diatomite	66.7	Elasmobranchii indet.	Tooth	0	0	-	-	-	-	-	-	-	-	-	-	-
ET2	Cerro Colorado	Pisco	P1	diatomite	66.7	Cosmopolitodus sp.	Tooth	0	0	-	-	-	-	-	-	-	-	-	-	-
ET6	Cerro Colorado	Pisco	P1	diatomite	66.7	Myliobatidae indet.	Teeth	0	0	-	-	-	-	-	-	-	-	-	-	-
ET7	Cerro Colorado	Pisco	P1	diatomite	66.7	Cosmopolitodus sp.	Tooth	0	0	-	-	-	-	-	-	-	-	-	-	-
CC-M47	Cerro Colorado	Pisco	P1	diatomite	66.4	Cetotheriidae indet.	Cranium and mandibles	-	-	dorsal	290 NW			68	-			absent	-	-
ET3	Cerro Colorado	Pisco	P1	diatomite	66.4	Cosmopolitodus sp.	Teeth	0	0	-	-	-	-	-	-	-	-	-	-	-
ET4	Cerro Colorado	Pisco	P1	diatomite	66.4	Myliobatidae indet.	Teeth	0	0	-	-	-	-	-	-	-	-	-	-	-
CC-O31	Cerro Colorado	Pisco	P1	sand	65.3	Livyatan melvillei	Disarticulated cranium, mandibles and teeth partially eroded (MUSM 1676)	1	0	ventral	-	-	ca 300	190	-	no	no	partial	moderate	-
CC-O10	Cerro Colorado	Pisco	P1	sand	65.1	Brachydelphis mazeasi	Partially articulated skeleton including cranium, most still inside sediment	4	3	dorsal	-	-	-	-	-	-	-	absent	_	partial
CC-M2	Cerro Colorado	Pisco	P1	sand	65.1	Balaenopteroidea indet.	Cranium and articulated mandibles in partial nodule	1	4	ventral	-	-	> 270	160	-	no	no	partial	partial	-
CC-C61	Cerro Colorado	Pisco	P1	sand	65.1	Cetacea indet.	Rib	-	-	-	-	-	-	-	-	-	-	partial	-	strong
CC-M121	Cerro Colorado	Pisco	P1	sand	65	Mysticeti indet.	Mandible	-	-	-	-	-	-	-	-	-	-	-	-	-
CC-M91	Cerro Colorado	Pisco	P1	sand	64.6	Mysticeti indet.	Small immature cranium, cervical and thoracic vertebrae and rib fragments	2	0	ventral	320 NW	_	69	-	-	no	no	absent	absent	-
CC-C55	Cerro Colorado	Pisco	P1	sand	64.6	Cetacea indet.	Large caudal vertebrae	-	-	-	-	-	-	-	-	no	no	absent	moderate	-
CC-O32	Cerro Colorado	Pisco	P1	diatom. silt	64.2	Physeteroidea indet.	Cranium, right ear bones, mandibles , teeth and part of disarticulated postcrania	2	0	dorsal	225 SO	-	-	-	-	no	no	present	absent	-
CC-M1	Cerro Colorado	Pisco	P1	diatom. silt	64.2	Balaenopteroidea indet.	Cranium with mandible in anatomic connection, baleens and portion of skeleton (vertebrae and ribs), in nodule (MUSM 3238)	4	4	dorsal	345 NW	-	-	-	-	no	no	present	moderate	-
CC-M96	Cerro Colorado	Pisco	P1	diatom. silt	64.2	Mysticeti indet.	Fragments of cranium and mandibles in nodule	-	-	-	-	-	-	-	-	no	no	present	-	-
CC-M97	Cerro Colorado	Pisco	P1	diatom. silt	64.2	Mysticeti indet.	Articulated skeleton including cranium, vertebrae, ribs and humerus in nodule	4	4	dorsal	328 NW	-	-	-	-	no	no	present	partial	-
CC-C41	Cerro Colorado	Pisco	P1	diatom. silt	64.2	Cetacea indet.	Eroded cranium fragments and vertebrae	_	_	-	-	-	-	-	-	no	no	absent	strong	-
CC-C42	Cerro Colorado	Pisco	P1	diatom. silt	64.2	Cetacea indet.	Eroded 6 vertebrae non in situ	-	-	-	-	-	-	-	-	-	-	absent	strong	-
CC-C51	Cerro Colorado	Pisco	P1	diatom. silt	64.2	Cetacea indet.	9 cervical and thoracic vertebrae in nodule	-	-	-	-	-	-	-	-	no	no	present	strong	-
CC-E6	Cerro Colorado	Pisco	P1	diatom. silt	64.2	Elasmobranchii indet.	Vertebrae	-	-	-	-	-	-	-	-	-	-	absent	-	-
CC-M101	Cerro Colorado	Pisco	P1	diatom. silt	63.6	Mysticeti indet.	Eroded fragmented cranium and mandibles	-	-	-	-	_	_	-	-	no	no	absent	strong	-
CC-O56	Cerro Colorado	Pisco	P1	diatom. silt	63.3	Odontoceti indet.	Cranium	-	-	-	-	-	-	-	-	-	-	-	-	-
CC-M6	Cerro Colorado	Pisco	P1	diatom. silt	63.3	Balaenopteroidea indet.	Incomplete cranium	-	-	ventral	-	-	-	> 130	-	-	-	absent	-	-
CC-C54	Cerro Colorado	Pisco	P1	diatom. silt	63.3	Cetacea indet.	8 articulated and eroded vertebrae	1	3	-	-	-	-	-	-	no	no	absent	strong	-
CC-O19	Cerro Colorado	Pisco	P1	diatom. silt	62.9	aff. Brachydelphis sp.	Eroded partially articulated skeleton including cranium an mandibles	3	3	ventral	-	-	-	-	-	no	no	absent	_	strong
CC-O19	Cerro Colorado	Pisco	P1	diatom. silt	62.9	Brachydelphis sp.	Right periotic	0	0	-	-	-	-	-	-	-		absent	-	-
CC-O57	Cerro Colorado	Pisco	P1	diatom. silt	62.9	Odontoceti indet.	Partially articulated incomplete skeleton in part covered by sediment	-	-	-	-	-	-	-	-	no	no	absent	partial	-
CC-O57	Cerro Colorado	Pisco	P1	diatom. silt	62.9	Odontoceti indet.	Cranium	-	-	lateral	-	-	-	-	-	-	-	partial	partial	partial
CC-M50	Cerro Colorado	Pisco	P1	diatom. silt	62.9	Cetotheriidae indet.	Cranium and post-cranial skeleton partly visible in nodule	-	-	ventral	160 SE			< 70	-			present	-	-
CC-M114	Cerro Colorado	Pisco	P1	diatom. silt	62.9	Mysticeti indet.	Skull	-	-	-	-	-	-	-	-	-	-	-	-	-
CC-C47	Cerro Colorado	Pisco	P1	diatom. silt	62.9	Cetacea indet.	Eroded disarticulated vertebrae in nodule	1	0	-	-	-	-	-	-	no	no	present	strong	-
CC-C57	Cerro Colorado	Pisco	P1	diatom. silt	62.9	Cetacea indet.	Vertebrae of small cetacean	-	-	-	-	-	-	-	-			absent	-	-
CC-M32	Cerro Colorado	Pisco	P1	diatom. silt	62.7	Cetotheriidae indet.	Cranium, mandibles and portion of vertebral column in two separated nodules	3	3	dorsal	-	-	-	56	-	no	no	present	-	strong
CC-M45	Cerro Colorado	Pisco	P1	diatom. silt	62.7	Cetotheriidae indet.	Complete cranium and more than 19 neural arches of vertebrae in nodule	-	-	dorsal	0 N	-	-	66	-	-	-	present	-	-
CC-M94	Cerro Colorado	Pisco	P1	diatom. silt	62.7	Mysticeti indet.	Cranium strongly eroded in nodule	-	-	-	-	-	-	-	-	no	no	present	strong	-
CC-M106	Cerro Colorado	Pisco	P1	diatom. silt	62.7	Mysticeti indet.	Mandible and portion of articulated column in 2 separated nodules	2	3	-	-	-	-	-	-	no	no	present	absent	-
CC-M109	Cerro Colorado	Pisco	P1	diatom. silt	62.7	Mysticeti indet.	Partial cranium, mandibles, vertebrae and ribs	-	-	dorsal	135 SE	-	-	> 70	-	-	-	-	-	-
CC-M51	Cerro Colorado	Pisco	P1	diatom. silt	62.5	Cetotheriidae indet.	Damaged cranium, more than 40 vertebrae and ribs	-	-	dorsal	315 NW	-	-	-	-	-	-	-	-	-
CC-M52	Cerro Colorado	Pisco	P1	diatom. silt	62.5	Cetotheriidae indet.	Large cranium and mandibles	-	-	dorsal	315 NW	-	-	76	-	-	-	-	-	-
CC-M59	Cerro Colorado	Pisco	P1	diatom. silt	62.5	Cetotheriidae indet.	Broken cranium and postcrania	-	-	-	-	-	-	-	-	no	no	-	-	-
CC-M115	Cerro Colorado	Pisco	P1	diatom. silt	62.5	Mysticeti indet.	Skull	-	-	-	-	-	-	-	-	-	-	-	-	-
CC-M119	Cerro Colorado	Pisco	P1	diatom. silt	62.5	Mysticeti indet.	Skull	-	-	ventral	-	-	-	-	-	-	-	-	-	partial
CC-T7	Cerro Colorado	Pisco	P1	diatomite	62.4	Osteychtes indet.	Partial skeleton	-	-	-	-	-	-	-	-	no	no	absent	-	-
CC-O54	Cerro Colorado	Pisco	P1	diatomite	62.2	Odontoceti indet.	Cranium and articulated mandibles almost covered by sediment	1	4	ventral	-	-	-	-	-	-	-	absent	-	strong
CC-M54	Cerro Colorado	Pisco	P1	diatomite	62.2	Cetotheriidae indet.	Cranium and incomplete vertebral column	-	-	ventral	135 SE	-	-	72	-			_	-	-
CC-O6	Cerro Colorado	Pisco	P1	diatomite	62.1	cf. Kentriodontidae indet.	Partially destroyed skeleton	-	-	-	-	-	-	-	-	no	no	absent	strong
CC-O35	Cerro Colorado	Pisco	P1	diatomite	62.1	Physeteroidea indet.	Bone fragments with alveoli and teeth fragments	-	-	-	-	-	-	-	-	-	-	absent	strong	-
CC-M33	Cerro Colorado	Pisco	P1	diatomite	62.1	Cetotheriidae indet.	Disarticulated cranium, mandibles and tympanic bulla	1	4	ventral	140 SE	-	-	65	-	no	no	present	-	-
CC-M34	Cerro Colorado	Pisco	P1	diatomite	62.1	Cetotheriidae indet.	Disarticulated cranium, mandibles and vertebrae in partial nodule	2	0	dorsal	350 NW	-	-	66	-	no	no	partial	absent	-
CC-M36	Cerro Colorado	Pisco	P1	diatomite	62.1	Cetotheriidae indet.	Articulated complete skeleton including cranium, mandibles, vertebral column , ribs, scapula, humerus, radius	4	4	ventral	0 N	more 660	185	70	-	no	no	partial	absent	-
CC-M37	Cerro Colorado	Pisco	P1	diatomite	62.1	Cetotheriidae indet.	Eroded articulated skeleton including incomplete cranium, tympanic, portion of vertebral column and ribs	-	-	ventral	170 SE	-	-	60	-	no	no	absent	strong	-
CC-M41	Cerro Colorado	Pisco	P1	diatomite	62.1	Cetotheriidae indet.	Skeleton partially articulated including cranium, tympanic bullae, mandible, vertebral column and ribs in partial nodule	4	4	ventral	330 NW	-	-	61	-	no	no	present	-	-
CC-M62	Cerro Colorado	Pisco	P1	diatomite	62.1	Cetacea indet.	Articulated skeleton including cranium, mandibles, vertebrae and ribs in partial nodule	4	4	dorsal	113 SE	-	-	105	-	no	no	absent	partial	strong
CC-M98	Cerro Colorado	Pisco	P1	diatomite	62.1	Mysticeti indet.	Eroded articulated skeleton including cranium fragments, vertebrae and ribs in nodule	-	-	-	308NW	-	-	-	-	no	no	present	strong	-
CC-M99	Cerro Colorado	Pisco	P1	diatomite	62.1	Mysticeti indet.	Eroded portion of cranium (rostrum) and mandibles in nodule	-	-	-	-	-	-	-	-	no	no	present	strong	-
CC-M100	Cerro Colorado	Pisco	P1	diatomite	62.1	Mysticeti indet.	Disarticulated skeleton including mandibles, ribs, radius and 2 thoracic vertebrae	-	-	-	-	-	-	-	-	no	no	absent	-	-
CC-M112	Cerro Colorado	Pisco	P1	diatomite	62.1	Mysticeti indet.	Skull	-	-	-	-	-	-	-	-	-	-	-	-	-
CC-M113	Cerro Colorado	Pisco	P1	diatomite	62.1	Mysticeti indet.	Eroded articulated cranium and mandibles with baleen in partial nodule	1	4	ventral	-	-	-	-	-	-	-	partial	-	-
CC-C46	Cerro Colorado	Pisco	P1	diatomite	62.1	Cetacea indet.	Articulated portion of vertebral column in partial nodule	2	4	-	-	-	-	-	-	no	no	partial	partial	-
CC-C52	Cerro Colorado	Pisco	P1	diatomite	62.1	Cetacea indet.	13 articulated eroded vertebrae	-	-	-	-	-	-	-	-	no	no	absent	strong	-
CC-T3	Cerro Colorado	Pisco	P1	diatomite	62.1	Osteychtes indet.	Mandible and cranial bones	-	-	-	-	-	-	-	-	no	no	absent	-	-
CC-O5	Cerro Colorado	Pisco	P1	diatomite	61.9	cf. Kentriodontidae indet.	Eroded and incomplete cranium, periotic, tympanic, mandible and ribs	-	-	-	-	-	-	-	-	yes	no	absent	strong	-
CC-M39	Cerro Colorado	Pisco	P1	diatomite	61.9	Cetotheriidae indet.	Partial articulated skeleton including cranium, tympanic bulla, mandibles, vertebral column, ribs and humerus	3	3	ventral	65 NE	-	-	53	-	no	no	partial	strong	-
CC-M40	Cerro Colorado	Pisco	P1	diatomite	61.9	Cetotheriidae indet.	Eroded skeleton including cranium, tympanic bulla, mandible, vertebrae, ribs and humerus	3	3	ventral	133 SW	-	-	62	-	no	no	partial	strong	-
CC-M110	Cerro Colorado	Pisco	P1	diatomite	61.9	Mysticeti indet.	Mandible and vertebrae	-	-	-	-	-	-	-	-	-	-	-	-	-
CC-M111	Cerro Colorado	Pisco	P1	diatomite	61.9	Mysticeti indet.	Skull	-	-	-	-	-	-	-	-	-	-	-	-	-
CC-C49	Cerro Colorado	Pisco	P1	diatomite	61.9	Cetacea indet.	Fragments of cranium and vertebrae in nodule	-	-	-	-	-	-	-	-	no	no	present	-	-
CC-A2	Cerro Colorado	Pisco	P1	diatomite	61.9	Sula figueroae	Portion of postcrania (MUSM 2502)	-	-	-	-	-	-	-	-	-	-	absent	-	-
CC-T12	Cerro Colorado	Pisco	P1	diatomite	61.9	Osteychtes indet.	Vertebra	-	-	-	-	-	-	-	-	no	no	absent	-	-
CC-M81	Cerro Colorado	Pisco	P1	diatomite	61.7	Mysticeti indet.	Eroded cranium with tympanic bulla exposed in partial nodule	0	0	ventral	-	-	-	-	-	no	no	partial	moderate	-
CC-C31	Cerro Colorado	Pisco	P1	diatomite	61.7	Cetacea indet.	Disarticulated vertebrae and ribs	1	0	-	-	-	-	-	-	no	no	absent	-	-
CC-O49	Cerro Colorado	Pisco	P1	diatomite	61.5	Chimuziphius coloradensis	Eroded incomplete cranium broken in several pieces (MUSM 2548)	-	-	-	-	-	-	-	-	no	no	absent	strong	-
CC-M4	Cerro Colorado	Pisco	P1	diatomite	61.5	Balaenopteroidea indet.	Cranium lacking the rostrum	0	0	dorsal	30 NE	-	-	130	-	no	no	absent	-	-
CC-M38	Cerro Colorado	Pisco	P1	diatomite	61.5	Cetotheriidae indet.	Partial articulated skeleton including cranium and vertebrae in nodule	4	4	dorsal	190 SW	-	-	-	-	no	no	partial	absent	partial
CC-M60	Cerro Colorado	Pisco	P1	diatomite	61.5	Cetotheriidae indet.	Cranium in nodule	-	-	dorsal	180 S	-	-	ca 51	-	no	no	present	-	-
CC-M105	Cerro Colorado	Pisco	P1	diatomite	61.5	Mysticeti indet.	Eroded cranium and articulated vertebral column	3	3	-	275 SW	-	-	-	-	no	no	absent	-	-
CC-M31	Cerro Colorado	Pisco	P1	diatomite	61.3	Cetotheriidae indet.	Disarticulated skeleton including cranium, mandibles, vertebrae and ribs	2	0	dorsal	0 N(sk); 284 NW(pc);	-	160	60	-	no	no	absent	partial	partial
CC-C48	Cerro Colorado	Pisco	P1	diatomite	61.3	Cetacea indet.	Articulated portion of vertebral column with ribs	2	4	-	135 NW	-	-	-	-	no	no	absent	moderate	-
CC-M58	Cerro Colorado	Pisco	P1	diatomite	61.1	Cetotheriidae indet.	Subcomplete skeleton	-	-	ventral	90 E	-	168	-	-	no	no	absent	-	-
CC-O14	Cerro Colorado	Pisco	P1	diatomite	60.7	Brachydelphis sp.	Cranium and 2 periotics	-	-	dorsal	225 SO	-	-	-	_	no	no	absent	-	-
CC-O27	Cerro Colorado	Pisco	P1	diatomite	60.7	cf. Pontoporiidae indet.	Neurocranium	-	-	-	-	-	-	-	-	-	_	absent	-	-
CC-A3	Cerro Colorado	Pisco	P1	diatomite	60.7	Sula brandi	Cranium and mandibles (MUSM 2497)	-	-	-	-	-	-	-	-	no	no	absent	-	-
CC-M43	Cerro Colorado	Pisco	P1	diatomite	60.4	Cetotheriidae indet.	Eroded cranium	-	-	dorsal	-	-	-	65	-	-	-	absent	strong	-
CC-M44	Cerro Colorado	Pisco	P1	diatomite	60.4	Cetotheriidae indet.	Large cranium, mandibles and more than 20 articulated vertebrae	-	-	dorsal	135 SE	-	-	68	-	-	-	absent	-	-
CC-M55	Cerro Colorado	Pisco	P1	diatomite	60.4	Cetotheriidae indet.	Partial cranium with tympanic, vertebra and ribs	-	-	ventral	225 SW	-	-	> 70	-	-	-	-	-	-
CC-M80	Cerro Colorado	Pisco	P1	diatomite	60.4	Mysticeti indet.	Cranium and articulated mandible in partial nodule, strongly eroded	1	4	-	118 SE	-	-	-	-	no	no	partial	strong	-
CC-M107	Cerro Colorado	Pisco	P1	diatomite	60.4	Mysticeti indet.	10 vertebrae	-	-	-	-	-	-	-	-	-	-	-	-	-
CC-A1	Cerro Colorado	Pisco	P1	diatomite	60.4	Sula figueroae	Postcranial skeleton including femora, humeri, vertebrae and other undetermined bones (MUSM 2501)	-	-	-	-	-	-	-	-	-	-	absent	-	-
CC-C1	Cerro Colorado	Pisco	P1	diatomite	60	Cetacea indet.	5 small vertebrae not in situ	-	-	-	-	-	-	-	fused	no	no	absent	strong	-
ET21	Cerro Colorado	Pisco	P1	diatomite	60	Carcharocles megalodon	Tooth	0	0	-	-	-	-	-	-	-	-	-	-	-
CC-M26	Cerro Colorado	Pisco	P1	diatomite	59.8	Cetotheriidae indet.	Cranium and mandible strongly eroded	1	0	-	-	-	-	68	-	no	no	absent	strong	-
CC-M108	Cerro Colorado	Pisco	P1	diatomite	59.8	Mysticeti indet.	More than 29 vertebrae and ribs	-	-	-	135 SE	-	-	-	-	-	-	-	-	-
CC-O8	Cerro Colorado	Pisco	P1	diatom. silt	59.2	Brachydelphis mazeasi	Partial skeleton including cranium and mandibles (MUSM 564)	-	-	-	-	-	-	-	-	no	no	absent	-
CC-O16	Cerro Colorado	Pisco	P1	diatom. silt	59.2	Brachydelphis sp.	Periotic and fragment of tympanic bulla	0	0	-	-	-	-	-	-	-	-	absent	-	-
CC-O16	Cerro Colorado	Pisco	P1	diatom. silt	59.2	Brachydelphis sp.	Right periotic	0	0	-	-	-	-	-	-	-	-	absent	-	-
CC-O17	Cerro Colorado	Pisco	P1	diatom. silt	59.2	Brachydelphis sp.	Left periotic	0	0	-	-	-	-	-	-	-	-	absent	-	-
CC-O18	Cerro Colorado	Pisco	P1	diatom. silt	59.2	Brachydelphis sp.	Incomplete right periotic	0	0	-	-	-	-	-	-	-	-	absent	-	-
CC-O19	Cerro Colorado	Pisco	P1	diatom. silt	59.2	Brachydelphis sp.	Left periotic	0	0	-	-	-	-	-	-	-	-	absent	-	-
CC-O22	Cerro Colorado	Pisco	P1	diatom. silt	59.2	Brachydelphis sp.	Periotic	0	0	-	-	-	-	-	-	-	-	absent	-	-
CC-O23	Cerro Colorado	Pisco	P1	diatom. silt	59.2	cf. Brachydelphis sp.	Periotic	0	0	-	-	-	-	-	-	-	-	absent	-	-
CC-O30	Cerro Colorado	Pisco	P1	diatom. silt	59.2	Delphinida indet.	Eroded rostrum	-	-	-	-	-	-	-	-	no	no	absent	moderate	-
CC-O36	Cerro Colorado	Pisco	P1	diatom. silt	59.2	Physeteroidea indet.	Fragment of right periotic	-	-		-	-	-	-	-	no	no	absent	-	-
CC-O53	Cerro Colorado	Pisco	P1	diatom. silt	59.2	Odontoceti indet.	Fragmentary skeleton	-	-	-	-	-	-	-	-	-	-	-	-	-
CC-C4	Cerro Colorado	Pisco	P1	diatom. silt	59.2	Cetacea indet.	Fragmented bones	-	-	-	-	-	-	-	-	no	no	absent	-	-
CC-R2	Cerro Colorado	Pisco	P1	diatom. silt	59.2	Crocodylia indet.	Fragmentary bones	-	-	ventral	-	-	-	-	-	-	-	absent	-	-
CC-A4	Cerro Colorado	Pisco	P1	diatom. silt	59.2	cf. Phalacrocorax sp.	Fragmentary bones	-	-	-	-	-	-	-	-	-	-	absent	-	-
CC-A5	Cerro Colorado	Pisco	P1	diatom. silt	59.2	Aves indet.	Fragmentary bones	-	-	-	-	-	-	-	-	-	-	absent	-	-
CC-E2	Cerro Colorado	Pisco	P1	diatom. silt	59.2	Carcharhinidae indet.	Vertebral column	2	-	-	-	-	-	-	-	-	-	absent	-	-
CC-T2	Cerro Colorado	Pisco	P1	diatom. silt	59.2	Scombridae sp.	Eroded vertebral column	1	-	-	-	-	-	-	-	no	no	absent	moderate	-
CC-T8	Cerro Colorado	Pisco	P1	diatom. silt	59.2	Osteychtes indet.	Fragmentary cranium	0	-	-	-	-	-	-	-	no	no	absent	-	-
CC-T9	Cerro Colorado	Pisco	P1	diatom. silt	59.2	Osteychtes indet.	Disarticulated cranial bones	0	0	-	-	-	-	-	-	no	shark teeth	absent	absent	-
ET20	Cerro Colorado	Pisco	P1	diatom. silt	59.2	Elasmobranchii indet.	Several teeth	0	0	-	-	-	-	-	-	-	-	-	-	-
CC-T10	Cerro Colorado	Pisco	P1	diatom. silt	59.2	Osteychtes indet.	Vertebra	-	-	-	-	-	-	-	-	no	no	absent	-	-
CC-O13	Cerro Colorado	Pisco	P1	diatom. silt	59	Brachydelphis sp.	Eroded and fragmentary skeleton including cranium fragments, periotics, humerus and vertebrae	-	-	-	-	-	-	-	_	no	no	absent	strong	-
CC-M30	Cerro Colorado	Pisco	P1	diatom. silt	59	Cetotheriidae indet.	Partial cranium	0	0	ventral	45 NE	-	-	-	-	-	-	absent	-	-
CC-M85	Cerro Colorado	Pisco	P1	diatom. silt	59	Mysticeti indet.	Eroded cranium and bone fragments	-	-	-	-	_	-	-	-	no	no	present	strong	-
CC-M92	Cerro Colorado	Pisco	P1	diatom. silt	59	Mysticeti indet.	Humerus	0	0	-	-	_	_	-	-	no	no	absent	-	-
CC-M5	Cerro Colorado	Pisco	P1	diatom. silt	58.6	Balaenopteroidea indet.	Cranium, mandibles, more than 7 vertebrae and ribs	-	-	dorsal	160 SE	-	-	89	-	-	-	absent	-	-
CC-M29	Cerro Colorado	Pisco	P1	diatom. silt	58.6	Cetotheriidae indet.	Cranium without rostrum	0	0	-	-	-	-	80	-	-	no	absent	-	-
CC-M72	Cerro Colorado	Pisco	P1	diatom. silt	58.6	Mysticeti indet.	Articulated skeleton including cranium in nodule	4	4	dorsal	295 NW	245	-	-	partially fused	no	no	present	-	-
CC-M86	Cerro Colorado	Pisco	P1	diatom. silt	58.6	Mysticeti indet.	Articulated humerus, radius and ulna	1	4	-	-	_	-	-	-	no	no	absent	moderate	-
CC-C2	Cerro Colorado	Pisco	P1	diatom. silt	58.6	Cetacea indet.	Vertebrae	-	-	-	-	-	-	-	-	no	no	absent	-	-
CC-E3	Cerro Colorado	Pisco	P1	diatom. silt	58.6	aff. Lamnidae indet.	Vertebral column	-	-	-	-	-	-	-	-	-	-	absent	-	-
CC-T1	Cerro Colorado	Pisco	P1	diatom. silt	58.4	Osteychtes indet.	Mandible with teeth	1	4	-	-	-	-	-	-	-	-	absent	-	-
CC-C3	Cerro Colorado	Pisco	P1	diatomite	58.1	Cetacea indet.	Fragmented bones	-	-	-	-	-	-	-	-	no	no	absent	-	-
CC-C20	Cerro Colorado	Pisco	P1	diatomite	58.1	Cetacea indet.	Destroyed skeleton with visible lumbar vertebrae	-	-	-	-	-	-	-	-	no	no	absent	strong	-
CC-C37	Cerro Colorado	Pisco	P1	diatomite	58.1	Cetacea indet.	Eroded ulna and other fragmentary bones	-	-	-	-	-	-	-	-	_	no	absent	strong	-
CC-T11	Cerro Colorado	Pisco	P1	diatomite	58.1	Osteychtes indet.	Vertebrae	-	-	-	-	-	-	-	-	no	no	absent	-	-
CC-M68	Cerro Colorado	Pisco	P1	diatomite	57.6	Mysticeti indet.	Eroded endocranial cast and vertebrae	-	-	-	-	-	-	-	-	no	no	absent	strong	-
CC-M16	Cerro Colorado	Pisco	P1	diatomite	57.1	Cetotheriidae indet.	Cranium and articulated mandibles, in nodule	1	4	ventral	238 SW	-	-	49	-	no	no	present	-	-
CC-M90	Cerro Colorado	Pisco	P1	diatomite	57.1	Mysticeti indet.	Destroyed cranium and mandibles	-	-	-	-	_	_	-	-	_	no	absent	strong	-
CC-R7	Cerro Colorado	Pisco	P1	diatomite	57.1	Testudines indet.	Fragmentary bones	-	-	-	-	-	-	-	-	no	no	absent	-	-
CC-O28	Cerro Colorado	Pisco	P1	diatomite	57	Delphinida indet.	Partial articulated skeleton including fragmentary cranium and mandibles	-	-	ventral	90 E	-	-	-	-	no	no	absent	-	-
CC-O42	Cerro Colorado	Pisco	P1	diatomite	57	Messapicetus gregarius	Partial skeleton including cranium and mandibles in partial nodule	3	3	ventral	30 NE	-	-	-	-	no	no	partial	-	-
CC-M21	Cerro Colorado	Pisco	P1	diatomite	57	Cetotheriidae indet.	Disarticulated small skeleton including cranium, mandibles and vertebrae	3	0	dorsal	-	-	80	42	-	no	no	absent	-	-
CC-M56	Cerro Colorado	Pisco	P1	diatomite	57	Cetotheriidae indet.	Partial cranium and atlas	-	-	dorsal	-	-	170-180	67	-	-	-	-	-	-
CC-M57	Cerro Colorado	Pisco	P1	diatomite	57	Cetotheriidae indet.	Partial cranium and 7 visible vertebrae	-	-	ventral	135 SE	-	-	68	-	-	-	-	-	-
CC-M70	Cerro Colorado	Pisco	P1	diatomite	57	Mysticeti indet.	Skeleton almost fully eroded including cranium remains	-	-	-	-	-	-	-	-	no	no	absent	strong	-
ET14	Cerro Colorado	Pisco	P1	silt	56.6	Cosmopolitodus sp.	2 teeth	0	0	-	-	-	-	-	-	-	-	-	-	-
CC-V4	Cerro Colorado	Pisco	P1	silt	56.5	Vertebrata indet.	Bone fragments	-	-	-	-	-	-	-	-	-	no	absent	strong	-
CC-O33	Cerro Colorado	Pisco	P1	silt	56.1	cf. Acrophyseter sp.	Disarticulated cranium, teeth, radius, ribs in partial nodule	-	-	dorsal	26 NE	-		42	-	no	no	partial	-	-
CC-M64	Cerro Colorado	Pisco	P1	silt	56.1	aff. Cetotheriidae indet.	Partial cranium	-	-	-	-	-	-	-	-	-	-	absent	-	-
CC-M65	Cerro Colorado	Pisco	P1	silt	56.1	aff. Cetotheriidae indet.	Partial cranium and vertebrae	-	-	-	-	-	-	-	-	-	-	absent	-	-
CC-O12	Cerro Colorado	Pisco	P1	silt	55.8	Brachydelphis sp.	Partially articulated skeleton including cranium	3	2	-	-	-	-	-	-	-	-	absent	-	-
CC-O60	Cerro Colorado	Pisco	P1	silt	55.8	Messapicetus gregarius	Articulated skeleton including cranium, vertebral column and ribs, in nodule	4	4	lateral	-	-	-	-	-	-	-	present	partial	-
CC-M14	Cerro Colorado	Pisco	P1	silt	55.8	Cetotheriidae indet.	Cranium and disarticulated mandibles	1	4	dorsal	95 SE	-	198	68	-	no	no	absent	-	-
CC-O32	Cerro Colorado	Pisco	P1	silt	55.6	Acrophyseter sp.	Disarticulated cranium, mandible and fragmentary postcranial bones	1	0	dorsal	140 SE	-	93	46	-	no	no	absent	-	-
CC-O3	Cerro Colorado	Pisco	P1	silt	55.3	cf. Kentriodontidae indet.	Incomplete cranium and fragment of tympanic bulla	0	0	ventral	-	-	-	-	-	no	no	absent	moderate
CC-O11	Cerro Colorado	Pisco	P1	silt	55.3	Brachydelphis mazeasi	Rostrum	0	0	ventral	-	-	-	-	-	no	no	absent	-	-
CC-O25	Cerro Colorado	Pisco	P1	silt	55.3	Samaydelphis chacaltanae	Skeleton including cranium (MUSM 566)	-	-	-	-	-	-	-	-	no	mollusks	absent	-	-
CC-M12	Cerro Colorado	Pisco	P1	silt	55.3	Cetotheriidae indet.	Partially disarticulated incomplete skeleton including cranium and mandible	3	1	ventral	200 SE	-	-	60	-	no	mollusks	partial	moderate	-
CC-M13	Cerro Colorado	Pisco	P1	silt	55.3	Cetotheriidae indet.	Cranium and articulated mandibles , in nodule	1	4	dorsal	-	-	-	-	-	no	no	present	-	-
CC-M25	Cerro Colorado	Pisco	P1	silt	55.3	Cetotheriidae indet.	Cranium and articulated mandibles in nodule	1	4	dorsal	110 SE	160	ca 190	68-70	-	no	no	present	moderate	-
CC-M69	Cerro Colorado	Pisco	P1	silt	55.3	Mysticeti indet.	Disarticulated skeleton (cranium, mandibles and few vertebrae)	2	0	ventral	198 SW	-	-	60	-	no	no	partial	-	-
CC-M71	Cerro Colorado	Pisco	P1	silt	55.3	Mysticeti indet.	Eroded cranium	-	-	-	300 NW	-	-	-	-	no	no	absent	strong	-
CC-M89	Cerro Colorado	Pisco	P1	silt	55.3	Mysticeti indet.	Destroyed cranium	-	-	-	-	-	-	-	-	-	-	absent	strong	-
ET5	Cerro Colorado	Pisco	P1	silt	55.3	aff. Pristis sp.	Tooth	0	0	-	-	-	-	-	-	-	-	-	-	-
CC-C6	Cerro Colorado	Pisco	P1	silt	55.1	Cetacea indet.	Eroded fragmentary bones	-	-	-	-	-	-	-	-	no	no	-	partial	-
CC-R5	Cerro Colorado	Pisco	P1	silt	54.6	Testudines indet.	Fragments of carapax	-	-	-	-	-	-	-	-	-	-	absent	-	-
CC-R8	Cerro Colorado	Pisco	P1	silt	54.6	Testudines indet.	Fragments of carapax and bones	-	-	-	-	-	-	-	-	-	-	absent	-	-
ET15	Cerro Colorado	Pisco	P1	silt	54.6	Carcharocles megalodon	Posterior tooth	0	0	-	-	-	-	-	-	-	-	-	-	-
ET16	Cerro Colorado	Pisco	P1	silt	54.6	Cosmopolitodus sp.	Teeth	0	0	-	-	-	-	-	-	-	-	-	-	-
ET17	Cerro Colorado	Pisco	P1	silt	54.6	Carcharocles megalodon	Tooth	0	0	-	-	-	-	-	-	-	-	-	-	-
ET10	Cerro Colorado	Pisco	P1	silt	54.4	Cosmopolitodus sp.	Tooth	0	0	-	-	-	-	-	-	-	-	-	-	-
ET12	Cerro Colorado	Pisco	P1	silt	53.1	Elasmobranchii indet.	Tooth	0	0	-	-	-	-	-	-	-	-	-	-	-
ET13	Cerro Colorado	Pisco	P1	silt	53.1	Myliobatidae indet.	Teeth	0	0	-	-	-	-	-	-	-	-	-	-	-
CC-O21	Cerro Colorado	Pisco	P1	silt	52.6	Brachydelphis sp.	Disarticulated partial skeleton including cranium fragments of foetus (MUSM 1042)	2	0	-	-	-	-	-	-	-	-	absent	-	-
CC-M42	Cerro Colorado	Pisco	P1	silt	52.4	Cetotheriidae indet.	Articulated skeleton including cranium, mandibles, vertebrae and ribs	3	4	dorsal	250 SW	-	170	59	-	no	no	absent	moderate	-
CC-M46	Cerro Colorado	Pisco	P1	silt	52.4	Cetotheriidae indet.	Damaged cranium, mandibles and tympanic bulla	-	-	ventral	20 NW	-	-	< 70	-	-	-	absent	-	-
CC-C43	Cerro Colorado	Pisco	P1	silt	52.4	Cetacea indet.	Eroded and fragmentary scapula, ribs and other bones	-	-	-	-	-	-	-	-	no	no	absent	strong	-
CC-M88	Cerro Colorado	Pisco	P1	diatomite	51.6	Mysticeti indet.	Eroded cranium and mandibles	1	-	-	-	-	-	70	-	-	-	absent	moderate	-
CC-C5	Cerro Colorado	Pisco	P1	diatomite	51.2	Cetacea indet.	Eroded vertebrae	-	-	-	-	-	-	-	-	no	no	-	partial	-
CC-M17	Cerro Colorado	Pisco	P1	diatomite	50	Cetotheriidae indet.	Eroded cranium and disarticulated mandibles	1	0	dorsal	230 SW	-	-	68	-	no	no	absent	moderate	-
CC-C40	Cerro Colorado	Pisco	P1	diatomite	49.6	Cetacea indet.	Eroded bone fragments of small cetacean	-	-	-	-	-	-	-	-	_	no	absent	strong	-
CC-C30	Cerro Colorado	Pisco	P1	diatomite	49.3	Cetacea indet.	Eroded portion of vertebral column	-	-	-	-	-	-	-	-	no	no	absent	strong	-
CC-O43	Cerro Colorado	Pisco	P1	diatomite	48.9	Messapicetus gregarius	Cranium (MUSM 1481)	0	0	ventral	-	-	-	-	-	no	no	absent	-	-
CC-O50	Cerro Colorado	Pisco	P1	diatomite	48.9	Odontoceti indet.	Vertebrae	-	-	-	-	-	-	-	-	no	no	absent	-	-
CC-M10	Cerro Colorado	Pisco	P1	diatomite	48.9	Cetotheriidae indet.	Articulated skeleton including cranium and mandibles without limbs with fish remains in stomach	4	4	dorsal	102 E	390	152	58-60	-	no	no	absent	-	-
CC-M24	Cerro Colorado	Pisco	P1	diatomite	48.9	Cetotheriidae indet.	Eroded cranium and disarticulated mandibles	1	0	dorsal	25 NE	-	ca 120	50	-	no	no	absent	strong erosion	-
CC-M67	Cerro Colorado	Pisco	P1	diatomite	48.9	Mysticeti indet.	Eroded fragmentary mandible	-	-	-	-	-	-	-	-	no	no	absent	strong	-
CC-C13	Cerro Colorado	Pisco	P1	diatomite	48.9	Cetacea indet.	12-13 articulated vertebrae	1	4	-	-	-	-	-	-	no	no	partial	moderate	-
CC-T6	Cerro Colorado	Pisco	P1	diatomite	48.9	Sardinops sagax	Several articulated partial skeletons associated to CC-038	-	-	-	-	-	-	-	-			absent	-	-
CC-O52	Cerro Colorado	Pisco	P1	diatomite	48.7	Odontoceti indet.	Articulated skeleton including cranium, without limbs, partially eroded	4	4	ventral	135 SE	340	ca 100	-	-	no	no	absent	moderate	-
CC-O38	Cerro Colorado	Pisco	P1	diatomite	48.5	Messapicetus gregarius	Partially disarticulated skeleton in nodule including cranium and mandibles with associated fish remains in stomach and near the cranium (MUSM 2552)	3	2	ventral	-	-	107	-	-	no	fishes and mollusks	present	-	-
CC-M87	Cerro Colorado	Pisco	P1	diatomite	48.5	Mysticeti indet.	Destroyed cranium	0	0	-	-	-	-	-	-	_	mollusks	absent	strong	-
CC-C22	Cerro Colorado	Pisco	P1	diatomite	48.5	Cetacea indet.	Destroyed skeleton in nodule with visible endocranial cast and cervical vertebrae	-	-	-	-	-	-	-	-	-	mollusks	present	strong	-
CC-C23	Cerro Colorado	Pisco	P1	diatomite	48.5	Cetacea indet.	Lumbar vertebra	1	0	-	-	-	-	-	-	no	no	absent	-	-
CC-C39	Cerro Colorado	Pisco	P1	diatomite	48.5	Cetacea indet.	Eroded fragmentary large cranium	0	0	-	-	-	-	-	-	_	_	absent	strong	-
CC-C60	Cerro Colorado	Pisco	P1	diatomite	48.5	Cetacea? indet.	Eroded bone fragments	-	-	-	-	-	-	-	-	-	no	absent	-	-
CC-R3	Cerro Colorado	Pisco	P1	diatomite	48.5	Pacifichelys urbinai	Cranium, mandibles and portion of postcrania	2	1	dorsal	-	-	-	-	-	no	no	partial	-	-
CC-T5	Cerro Colorado	Pisco	P1	diatomite	48.5	Sardinops sagax		-	-	-	-	-	-	-	-			absent	-	-
CC-O45	Cerro Colorado	Pisco	P1	sand	47.6	Messapicetus gregarius	Juvenile cranium (MUSM 1394)	0	0	dorsal	-	-	-	-	-	no	no	absent	-	-
CC-O7	Cerro Colorado	Pisco	P1	sand	47.4	cf. Kentriodontidae indet.	Complete articulated skeleton including cranium, mandible and forelimb	4	4	dorsal	-	155	35	-	fused	no	no	absent	-	-
CC-O51	Cerro Colorado	Pisco	P1	sand	47.4	Odontoceti indet.	Bone fragments	-	-	-	-	-	-	-	-	-	mollusks	absent	-	-
CC-M18	Cerro Colorado	Pisco	P1	sand	47.4	Cetotheriidae indet.	Articulated skeleton including cranium in nodule with posterior part eroded	3	4	dorsal	336 VW	-	140	53	-	no	no	present	-	-
CC-M22	Cerro Colorado	Pisco	P1	sand	47.4	Cetotheriidae indet.	Articulated skeleton including cranium and mandible in nodule	4	4	dorsal	130 SE	-	140	57	-	no	no	present	moderate	-
CC-M75	Cerro Colorado	Pisco	P1	sand	47.4	Mysticeti indet.	Eroded skeleton in nodule	-	-	-	-	-	-	-	-	no	no	present	strong	-
CC-M95	Cerro Colorado	Pisco	P1	sand	47.4	Mysticeti indet.	Partially eroded skeleton including fragment of mandible, in nodule	-	-	-	-	-	-	-	-	no	no	present	partial	-
CC-C50	Cerro Colorado	Pisco	P1	sand	47.4	Cetacea indet.	Fragmented and disarticulated vertebrae and ribs	-	-	-	-	-	-	-	-	no	no	absent	-	-
CC-C59	Cerro Colorado	Pisco	P1	sand	47.4	Cetacea? indet.	Eroded bone fragments	-	-	-	-	-	-	-	-	no	mollusks	partial	strong	-
CC-C62	Cerro Colorado	Pisco	P1	sand	47.4	Cetacea indet.	Caudal vertebra	0	0	-	-	-	-	-	-	-	mollusks	absent	-	-
CC-E7	Cerro Colorado	Pisco	P1	sand	47.4	Elasmobranchii indet.	Vertebra	-	-	-	-	-	-	-	-	-	mollusks	absent	-	-
CC-O39	Cerro Colorado	Pisco	P1	diatom. silt	47.2	Messapicetus gregarius	Partially disarticulated skeleton including cranium, mandibles vertebrae, ribs, scapula, humerus and radius (MUSM 2552)	4	2	ventral	40 NE	460	-	ca 30	fused	no	no	absent	-	-
CC-M63	Cerro Colorado	Pisco	P1	diatom. silt	46.9	Cetotheriidae indet.	Articulated cranium and mandible in nodule	1	4	dorsal	290 NW	-	-	54	-	no	no	present		-
CC-M76	Cerro Colorado	Pisco	P1	diatom. silt	46.9	Mysticeti indet.	Cranium in nodule	-	-	-	322 NW	_	-	-	-	no	no	present	-	-
CC-M77	Cerro Colorado	Pisco	P1	diatom. silt	46.9	Mysticeti indet.	Skeleton in nodule			-	140 SE	_	-	-	-	_	_	present	-	-
CC-O1	Cerro Colorado	Pisco	P1	diatom. silt	46.7	Kentriodontidae s.l. n. sp. 1	Articulated skeleton including cranium, mandibles, cervicals, thoracics, ribs, scapula, humerus (MUSM 639)	3	4	lateral	-	-	-	-	-	no	no	absent	-	-
CC-O4	Cerro Colorado	Pisco	P1	diatom. silt	46.7	cf. Kentriodontidae indet.	Articulated skeleton including cranium and mandible in partial nodule	3	4	lateral	332 NW	360	-	-	-	-	mollusks	partial	moderate	-
CC-M15	Cerro Colorado	Pisco	P1	diatom. silt	46.7	Cetotheriidae indet.	Cranium and disarticulated mandibles	1	4	dorsal	25 NE	-	150	68	-	no	no	present	-	-
CC-M79	Cerro Colorado	Pisco	P1	diatom. silt	46.7	Mysticeti indet.	Cranium and mandible in nodule	1	4	dorsal	120 SE	_	-	-	-	no	no	present	-	-
CC-C12	Cerro Colorado	Pisco	P1	diatom. silt	46.7	Cetacea indet.	Eroded bone fragments	-	-	-	-	-	-	-	-	no	mollusks	absent	strong	-
CC-C21	Cerro Colorado	Pisco	P1	diatom. silt	46.7	Cetacea indet.	Destroyed large skeleton	-	-	-	-	-	-	-	-	-	-	absent	strong	-
CC-V2	Cerro Colorado	Pisco	P1	diatom. silt	46.7	Vertebrata indet.	Bone fragments	-	-	-	-	-	-	-	-	no	mollusks	absent	strong	-
CC-O26	Cerro Colorado	Pisco	P1	diatom. silt	46.5	Samaydelphis chacaltanae	Cranium (MUSM 2541)	-	-	-	-	-	-	-	-	-		absent	-	-
CC-M78	Cerro Colorado	Pisco	P1	diatom. silt	46.5	Mysticeti indet.	Mandible partially in nodule	0	0	-	20 NE	_	-	-	-	no	no	partial	-	-
CC-A7	Cerro Colorado	Pisco	P1	diatom. silt	46.5	Aves? indet.	Bone fragments	-	-	-	-	-	-	-	-	-	no	absent	-	-
CC-V1	Cerro Colorado	Pisco	P1	diatom. silt	46.3	Vertebrata indet.	Mandibular? fragments	-	-	-	-	-	-	-	-	no	mollusks	absent	strong	-
CC-V3	Cerro Colorado	Pisco	P1	diatom. silt	46.3	Vertebrata indet.	Bone fragments	-	-	-	-	-	-	-	-	no	mollusks	absent	strong	-
CC-O41	Cerro Colorado	Pisco	P1	diatom. silt	46.1	Messapicetus gregarius	Articulated cranium and mandibles (MUSM 1036)	1	4	lateral	-	-	-	-	-	no	no	absent	-	-
CC-O44	Cerro Colorado	Pisco	P1	diatom. silt	46.1	Messapicetus gregarius	cranium and articulated mandibles, teeth and ear bones in partial nodule (holotype, MUSM 1037)	1	4	ventral	-	-	ca 1120	ca 32	-	no	no	present	-	-
CC-M23	Cerro Colorado	Pisco	P1	diatom. silt	46.1	Cetotheriidae indet.	Disarticulated cranium and mandibles	1	0	-	227 SW		ca 150	66	-	no	no	partial	-	-
CC-M74	Cerro Colorado	Pisco	P1	diatom. silt	45.4	Mysticeti indet.	Destroyed cranium and mandibles	-	-	-	-	-	-	-	-	-	no	absent	strong	-
CC-M19	Cerro Colorado	Pisco	P1	diatom. silt	45.1	Cetotheriidae indet.	Articulated skeleton including cranium and humerus in a partial nodule	4	4	ventral	80 NW	600	130-140	57	fused	no	no	partial	-	-
CC-M35	Cerro Colorado	Pisco	P1	diatom. silt	45.1	Cetotheriidae indet.	Cranium and articulated mandible in partial nodule	1	4	dorsal	7 NW	-	-	64	-	no	no	partial	-	-
CC-M82	Cerro Colorado	Pisco	P1	diatom. silt	45.1	Mysticeti indet.	Skeleton partially covered by sediment and eroded	-	-	-	322 NW	-	-	-	-	-	-	absent	moderate	-
CC-C28	Cerro Colorado	Pisco	P1	diatom. silt	45.1	Cetacea indet.	Fragmentary bones including two vertebrae	-	-	-	-	-	-	-	-	no	no	absent	strong	-
CC-M123	Cerro Colorado	Pisco	P1	diatom. silt	44.9	Mysticeti? indet.	Eroded cranium fragment	-	-	-	-	-	-	-	-	no	mollusks	absent	strong	-
CC-C11	Cerro Colorado	Pisco	P1	diatom. silt	44.9	Cetacea indet.	Partially disarticulated and eroded skeleton without cranium	-	-	-	150 SE	-	-	-	fused	no	mollusks	absent	strong	-
CC-C17	Cerro Colorado	Pisco	P1	diatom. silt	44.9	Cetacea indet.	Articulated caudal vertebrae	1	4	-	130 SE	-	-	-	fused	no	no	partial	-	-
CC-M20	Cerro Colorado	Pisco	P1	diatom. silt	44.1	Cetotheriidae indet.	Articulated skeleton including cranium and mandibles in a partial nodule	4	4	dorsal	115 SE	-	140	68	-	no	no	partial	moderate	-
CC-M73	Cerro Colorado	Pisco	P1	diatom. silt	44.1	Mysticeti indet.	Eroded articulated skeleton in nodule	-	-	-	-	-	-	-	-	no	no	present	moderate	-
CC-C16	Cerro Colorado	Pisco	P1	diatom. silt	44.1	Cetacea indet.	Articulated vertebral column	2	4	-	190 SW	-	-	-	partially fused	no	no	partial	-	-
CC-C18	Cerro Colorado	Pisco	P1	diatom. silt	44.1	Cetacea indet.	Eroded articulated 4 vertebrae	-	-	-	-	-	-	-	-	no	no	absent	strong	-
CC-C27	Cerro Colorado	Pisco	P1	diatom. silt	44.1	Cetacea indet.	Articulated skeleton with cranium eroded	3	4	-	190 SW	-	-	-	-	no	no	absent	moderate	-
CC-C29	Cerro Colorado	Pisco	P1	diatom. silt	44.1	Cetacea indet.	Eroded vertebrae	-	-	-	-	-	-	-	-	no	no	absent	strong	-
CC-R6	Cerro Colorado	Pisco	P1	diatom. silt	44.1	Testudines indet.	Fragments of carapax	-	-	-	-	-	-	-	-	no	no	absent	-	-
CC-O24	Cerro Colorado	Pisco	P1	diatom. silt	42.9	cf. Brachydelphis sp.	Fragmentary cranium	0	0	-	-	-	-	-	-	-	-	absent	-	-
CC-E4	Cerro Colorado	Pisco	P1	diatom. silt	42.9	Elasmobranchii indet.	More than 16 disarticulated vertebrae	2	0	-	-	-	-	-	-		-	absent	-	-
CC-O2	Cerro Colorado	Pisco	P1	diatom. silt	42	Kentriodontidae s.l. n. sp. 2	Cranium	-	-	dorsal	-	-	-	-	-	-	-	absent	-
CC-R1	Cerro Colorado	Pisco	P1	diatom. silt	40.6	Crocodylia indet.	Cranium and portion of postcrania in nodule	-	-	-	-	-	-	-	-	-	-	present	-	-
CC-E5	Cerro Colorado	Pisco	P1	diatom. silt	40.6	Elasmobranchii indet.	Disarticulated vertebrae	1	0	-	-	-	-	-	-	-	-	absent	-	-
ET11	Cerro Colorado	Pisco	P1	diatom. silt	37.1	Cosmopolitodus sp.	2 teeth	0	0	-	-	-	-	-	-	-	-	-	-	-
CC-M53	Cerro Colorado	Pisco	P1	diatomite	28.9	Cetotheriidae indet.	Cranium and mandibles	-	-	-	160 SE			61	-	-	-	-	-	-
CC-M116	Cerro Colorado	Pisco	P1	diatomite	24.1	Mysticeti indet.	Skull	-	-	-	-	-	-	-	-	-	-	-	-	-
CC-M117	Cerro Colorado	Pisco	P1	sand	1.7	Mysticeti indet.	Skull	-	-	-	-	-	-	-	-	-	-	-	-	-
CC-M118	Cerro Colorado	Pisco	P1	sand	1.2	Mysticeti indet.	Skull	-	-	-	-	-	-	-	-	-	-	-	-	-

## Sheet: Cerros Cadenas de los Zanjones
Field number	Locality	Formation	Allomember	Sediment	Height abs (m)	Determination	Description	Completness degree	Articulation degree	Disposition	CBL (cm)	BZW (cm)	Vertebral ephyphyses	Shark bite marks	Associated fauna	Concretion	Recent erosion	Burial
CCZ-31	Cerros Cadenas de los Zanjones	Pisco	P2	sand	99.2	Cetacea indet.	Bone fragment (rib or mysticete mandible)	0	0	-	-	-	-	-	-	-	-	-
CCZ-28	Cerros Cadenas de los Zanjones	Pisco	P2	sand	96.3	Mysticeti indet.	Eroded and partially dislocated skeleton of cetotheriid-like mysticete. Disarticulated vertebrae and ribs and articulated forelimb (humerus, radius, ulna and metacarpals) and sternal bone. In partial nodule with Dosinia and Turritella molds	-	-	-	-	-	-	-	Dosinia and Turritella molds	partial	present	present
CCZ-54	Cerros Cadenas de los Zanjones	Pisco	P2	sand	93.2	aff. Phocoenidae indet.	Left periotic and vertebral ephyphysis	0	0	-	-	-	free	-	-	-	-	-
CCZ-52	Cerros Cadenass de los Zanjones	Pisco	P1	diatomite	78.5	Cetotheriidae indet.	Cranium in dorsal view and disarticulated mandibles of immature cetotheriid	1	0	-	-	-	-	-	-	absent	-	-
CCZ-30	Cerros Cadenas de los Zanjones	Pisco	P1	diatomite	63.7	Odontoceti indet.	Partially disarticulated postcrania including verebrae, ribs, sternum, articulated radius+ulna+humerus of small Brachydelphis-like odontocete. In nodule	2	2	-	-	-	-	-	-	present	-	-
CCZ-29	Cerros Cadenas de los Zanjones	Pisco	P1	diatomite	63.3	Cetacea indet.	Thoracic vertebra	0	0	-	-	-	-	-	-	-	-	-
CCZ-32	Cerros Cadenas de los Zanjones	Pisco	P1	diatomite	58.3	Mysticeti indet.	Eroded and dislocated mandible	0	0	-	-	-	-	-	-	-	present	-
CCZ-24	Cerros Cadenas de los Zanjones	Pisco	P1	diatomite	32.2	Cetacea indet.	6-7 eroded and partially articulated vertebrae, size cetotheriid	1	2	-	-	-	-	-	-	-	present	-
CCZ-7	Cerros Cadenas de los Zanjones	Pisco	P1	diatomite	32.2	aff. Ziphiidae indet.	Skeleton on slope, skull, mandibles, vertebrae, forelimb (humerus + ulna). Size of Messapicetus and humerus ziphiid-like	-	-	-	-	-	-	-	-	-	-	-
CCZ-12	Cerros Cadenas de los Zanjones	Pisco	P1	diatomite	30.6	Cetacea indet.	4-5 disarticulated caudal vertebrae, size cetotheriid	1	0	-	-	-	free	-	-	-	-	-
CCZ-25	Cerros Cadenas de los Zanjones	Pisco	P1	sand	29.6	Brachydelphis mazeasi	Destroyed and partially dislocated skeleton including incomplete cranium, vertebrae and ribs	3	-	-	-	-	partial free	-	-	absent	strong	-
CCZ-37	Cerros Cadenas de los Zanjones	Pisco	P1	sand	27.9	Cetacea indet.	Large vertebrae and ribs dislocated	-	-	-	-	-	-	-	-	-	strong	-
CCZ-44	Cerros Cadenas de los Zanjones	Pisco	P1	sand	27.9	Mysticeti indet.	Skeleton in nodule partially destroyed: vertebrae and ribs in place, cranium dislocated	-	-	-	-	-		-	-	present	strong	-
CCZ-53	Cerros Cadenas de los Zanjones	Pisco	P1	sand	27.9	Istiophoridae indet.	Skull	-	-	-	-	-	-	-	-	-	-	-
CCZ-35	Cerros Cadenas de los Zanjones	Pisco	P1	sand	26.3	Cetotheriidae indet.	Eroded cranium associated to a partial articulated vertebral column, in ventral view and in partial nodule	3	3	ventral	-	-	-	-	-	partial	present	partial
CCZ-36	Cerros Cadenas de los Zanjones	Pisco	P1	sand	26.3	Cetotheriidae indet.	Cranium and articulated mandible associated to a complete articulated vertebral column, in ventral view and in partial nodule	4	3	ventral	-	-	-	-	-	partial	-	partial
CCZ-45	Cerros Cadenas de los Zanjones	Pisco	P1	sand	26.3	Mysticeti indet.	Articulated vertebral column in nodule; cranium falls; near tooth of Cosmopolitodus	-	-	-	-	-	-	-	Cosmopolitodus sp. tooth	present	strong	-
CCZ-51	Cerros Cadenas de los Zanjones	Pisco	P1	sand	25.3	Brachydelphis mazeasi	Cranium	0	0	-	-	-	-	-	-	absent	-	-
CCZ-46	Cerros Cadenas de los Zanjones	Pisco	P1	sand	25?	Mysticeti indet.	Disarticulated cranium, mandibles, ribs, partially covered by sediment and eroded	2	0	-	-	-	-	-	-	-	present	partial
CCZ-16	Cerros Cadenas de los Zanjones	Pisco	P1	sand	24.5	Cetotheriidae indet.	Cranium and articulated mandibles in dorsal view	1	4	dorsal	ca 180	75	-	-	-	absent	-	-
CCZ-23	Cerros Cadenas de los Zanjones	Pisco	P1	sand	23.3	Cetotheriidae indet.	Partially eroded cranium in dorsal view. Postcrania could be destroyed by erosion	0	0	dorsal	-	-	-	-	-	partial	strong	-
CCZ-15	Cerros Cadenas de los Zanjones	Pisco	P1	sand	22.8	Odontoceti indet.	Disarticulated partial skeleton including cranium and mandibles in ventral view, humerus, ulna, vertebrae and some rib fragments; size Messapicetus. Postcrania partially dislocated.	2	0	ventral	-	-	-	-	-	absent	-	-
CCZ-11	Cerros Cadenas de los Zanjones	Pisco	P1	sand	21.1	aff. Osteichthyes indet.	Skull	-	-	-	-	-	-	-	-	-	-	-
CCZ-4	Cerros Cadenas de los Zanjones	Pisco	P1	sand	20.4	Kentriodontidae s.l. n. sp.	Skull + mandible fragments with large teeth; ear bones similar to CCZ-3; In nodule	1	4	ventral	-	-	-	-	-	present	present	partial
CCZ-8	Cerros Cadenas de los Zanjones	Pisco	P1	sand	20.4	Cetotheriidae indet.	Partially eroded cranium with articulated mandibles and associated disarticulated vertebrae and ribs, in ventral view and in partial nodule	3	2	ventral	-	-	-	-	-	partial	present	-
CCZ-34	Cerros Cadenas de los Zanjones	Pisco	P1	sand	20.4	Mysticeti indet.	Destroyed skeleton including cranium and vertebrae	-	-	-	-	-	-	-	-	-	-	-
CCZ-38	Cerros Cadenas de los Zanjones	Pisco	P1	sand	20.4	Mysticeti indet.	Destroyed mandible + cranium? in nodule	-	-	-	-	-	-	-	-	present	strong	-
CCZ-48	Cerros Cadenas de los Zanjones	Pisco	P1	sand	20.4	Cetacea indet.	Partially articulated large vertebrae	1	2	-	-	-	-	-	-	-	-	-
CCZ-1	Cerros Cadenas de los Zanjones	Pisco	P1	sand	19.1	aff. Ziphiidae indet.	Skull, mandibles with large alveoli, vertebrae; in nodule	2	0	-	-	-	-	-	-	present	present	-
CCZ-6	Cerros Cadenas de los Zanjones	Pisco	P1	sand	18.3	Delphinida indet.	Disarticulated cranium, mandible fragments, ear bones and some vertebrae	1	0	-	-	-	-	-	-	-	present	-
CCZ-9	Cerros Cadenas de los Zanjones	Pisco	P1	sand	18.3	Cetotheriidae indet.	Eroded skeleton including cranium dislocated and broken	-	-	-	-	-	-	-	-	-	-	-
CCZ-17	Cerros Cadenas de los Zanjones	Pisco	P1	sand	18.3	Delphinida indet.	Disarticulated bulla and vertebrae small cetacean, size odontocete, in nodule	1	0	-	-	-	-	-	-	-	-	-
CCZ-2	Cerros Cadenas de los Zanjones	Pisco	P1	diatom. silt	16.8	Delphinida indet.	Cranium in ventral view small odontocete	-	-	-	-	-	-	-	-	-	present	-
CCZ-3	Cerros Cadenas de los Zanjones	Pisco	P1	diatom. silt	16.8	Kentriodontidae s.l. n. sp.	Skull + mandible + teeth, ear bones, upside down with mandibles visible; closure of mesorostral groove by pmx; large teeth, ear bones similar to CCZ-4. In nodule.	1	4	ventral	-	-	-	-	-	present	present	partial
CCZ-18	Cerros Cadenas de los Zanjones	Pisco	P1	diatom. silt	16.8	aff. Messapicetus sp.	Eroded and dislocated neurocranium in partial nodule	0	0	-	-	-	-	-	-	-	-	-
CCZ-40	Cerros Cadenas de los Zanjones	Pisco	P1	diatom. silt	16.8	Cetacea indet.	Destroyed and dislocated vertebrae and rostrum?	-	-	-	-	-	-	-	-	-	strong	-
CCZ-10	Cerros Cadenas de los Zanjones	Pisco	P1	diatom. silt	16.2	Cetotheriidae indet.	Complete and almost fully articulated skeleton including cranium, articulated mandibles, vertebral column (thoracics partially disarticulated), left scapula; in ventral view and partial nodule	4	3	ventral	>150	ca 65	-	-	-	partial	partial	-
CCZ-26	Cerros Cadenas de los Zanjones	Pisco	P1	diatom. silt	16.2	Cetotheriidae indet.	Eroded cranium and articulated mandibles in ventral view	1	4	ventral	-	35x2=70	-	-	-	-	strong	present
CCZ-27	Cerros Cadenas de los Zanjones	Pisco	P1	diatom. silt	16.2	Mysticeti indet.	Eroded cranium in ventral view and in partial nodule	0	0	ventral	-	-	-	-	-	-	partial	strong
CCZ-20	Cerros Cadenas de los Zanjones	Pisco	P1	diatom. silt	15.3	Carcharocles megalodon	Tooth	-	-	-	-	-	-	-	-	-	-	-
CCZ-33	Cerros Cadenas de los Zanjones	Pisco	P1	diatom. silt	15.3	Mysticeti indet.	Eroded partial skeleton in nodule	-	-	-	-	-	-	-	-	-	-	-
CCZ-50	Cerros Cadenas de los Zanjones	Pisco	P1	sand	14	Cetacea indet.	Partially destroyed cranium and vertebrae (vertebrae in nodule) of large cetacean, size mysticete	-	-	-	-	-	-	-	-	partial	-	strong
CCZ-39	Cerros Cadenas de los Zanjones	Pisco	P1	sand	13.4	Cetacea indet.	Destroyed and dislocated cranium, size cetotheriid	-	-	-	-	-	-	-	-	-	strong	-
CCZ-47	Cerros Cadenas de los Zanjones	Pisco	P1	sand	13.4	Carcharocles megalodon	Tooth fragment	-	-	-	-	-	-	-	-	-	-	-
CCZ-13	Cerros Cadenas de los Zanjones	Pisco	P1	sand	11.9	Cetotheriidae indet.	Partially articulated skeleton including cranium, articulated mandibles vertebrae partially disarticulated; in dorsal view and partial nodule	4	3	dorsal	-	42.5x2=85	-	-	-	partial	partial	-
CCZ-14	Cerros Cadenas de los Zanjones	Pisco	P1	sand	11.9	Cetacea indet.	Disarticulated and eroded vertebrae and bone fragments, size cetotheriid	1	0	-	-	-	-	-	-	-	partial	-
CCZ-19	Cerros Cadenas de los Zanjones	Pisco	P1	sand	11.9	Mysticeti indet.	Disarticulated cranium, mandibles, and vertebrae in nodule with molds of bivalves ; size cetotheriid	3	0	-	-	-	-	-	bivalve molds	present	-	-
CCZ-41	Cerros Cadenas de los Zanjones	Pisco	P1	sand	9.3	Mysticeti indet.	Eroded cranium and mandible in nodule with Dosinia molds	1	-	-	-	-	-	-	Dosinia molds	present	present	-
CCZ-42	Cerros Cadenas de los Zanjones	Pisco	P1	sand	9.3	Cetacea indet.	Verebrae and ribs size cetotheriid in nodules fall of a wall	-	-	-	-	-	-	-	-	present	strong	-
CCZ-21	Cerros Cadenas de los Zanjones	Pisco	P1	sand	9.3	Carcharocles megalodon	Tooth fragment	-	-	-	-	-	-	-	-	-	-	-
CCZ-43	Cerros Cadenas de los Zanjones	Pisco	P1	sand	6.7	Cetotheriidae indet.	Cranium, mandibles and cervical vertebrae in nodule partially destroyed	1	-	-	-	-	-	-	-	present	present	-
CCZ-5	Cerros Cadenas de los Zanjones	Pisco	P1	sand	2.3	Carcharocles megalodon	Tooth	-	-	-	-	-	-	-	-	-	present	-
CCZ-22	Cerros Cadenas de los Zanjones	Pisco	P1	sand	2.3	Osteichthyes indet.	Vertebra	-	-	-	-	-	-	-	shark tooth fragments	-	-	-
CCZ-49	Cerros Cadenas de los Zanjones	Pisco	P1	sand	2.3	Cetotheriidae indet.	Eroded partial skeleton covered by sand: visible fragmentary cranium and mandibles in dorsal view and vertebrae. Partially disarticulated	2	1	-	-	-	-	-	-	absent	present	strong

## Sheet: Cerro los Quesos East
Field number	Locality	Formation	Allomember	Sediment	Height abs (m)	Determination	Description	Completness degree	Articulation degree	Disposition	Orientation (degrees)	Skeletal length (cm)	CBL (cm)	BZW (cm)	Vertebral ephyphyses	Shark bite marks	Associate fauna	Concretion	Recent erosion	Burial
CLQ-ET12	Cerro los Quesos East	Pisco	P2	diatomite	199.5	Carcharocles megalodon	Tooth	0	0	-	-	-	-	-	-	-	-	-	-	-
CLQ-C66	Cerro los Quesos East	Pisco	P2	diatomite	186.2	Mysticeti indet.	Cranium and some sparse vertebrae	-	-	dorsal	N25 E	-	ca 170	ca 100		-	-	-	-	-
CLQ-C69	Cerro los Quesos East	Pisco	P2	diatomite	186.2	Cetacea indet.	Some vertebrae	-	-	-	-	-	-	-	-	-	-	-	-	-
CLQ-M38	Cerro los Quesos East	Pisco	P2	diatomite	184	Mysticeti indet.	Isolated mandible	0	0	-	231 SW	-	-	-	-	-	-	absent	partial (mandible)	-
CLQ-C33	Cerro los Quesos East	Pisco	P2	diatomite	184	Cetacea indet.	Eroded bone fragments	-	-	-	-	-	-	-	-	-	-	absent	strong	-
CLQ-O8	Cerro los Quesos East	Pisco	P2	diatomite	180.2	Phocoenidae indet.	Eroded cranium	-	-	-	-	-	-	-	-	-	-	absent	strong	-
CLQ-M78	Cerro los Quesos East	Pisco	P2	diatomite	180.2	Mysticeti indet.	Cranium and mandibles	-	-	-	-	-	-	-	-	-	-	-	partial	-
CLQ-O14	Cerro los Quesos East	Pisco	P2	diatomite	177.8	aff. Scaphokogia sp.	Cranium and two vertebrae	-	-	-	-	-	-	-	-	-	-	absent	-	-
CLQ-C49	Cerro los Quesos East	Pisco	P2	diatomite	177.5	Cetacea indet.	Isolated rib	0	0	-	-	-	-	-	-	-	-	absent	-	partial
CLQ-O11	Cerro los Quesos East	Pisco	P2	diatomite	177.2	Acrophyseter sp.	Eroded disarticulated cranium, mandibles and teeth	1	0	dorsal	-	-	-	45-50	-	-	-	absent	strong	-
CLQ-O12	Cerro los Quesos East	Pisco	P2	diatomite	177.2	Acrophyseter sp.	Disarticulated cranium, mandibles and teeth (MUSM 2182)	1	0	dorsal	-	-	-	432	-	-	-	absent	partial	-
CLQ-C54	Cerro los Quesos East	Pisco	P2	diatomite	177.2	Cetacea indet.	Partially articulated and eroded skeleton	3	3	-	118 SE	-	-	-	-	-	-	absent	strong	-
CLQ-C58	Cerro los Quesos East	Pisco	P2	diatomite	177.2	Cetacea indet.	Skeleton	-	-	-	-	-	-	-	-	-	-	-	partial	-
CLQ-M12	Cerro los Quesos East	Pisco	P2	diatomite	176	Balaenopteridae indet.	Complete skeleton partially articulated including cranium and mandibles	4	3	-	-	-	-	168	-	-	-	absent	-	-
CLQ-M23	Cerro los Quesos East	Pisco	P2	diatomite	173.1	Mysticeti indet.	Disarticulated partial skeleton including cranium	2	0	-	-	-	-	-	-	-	-	absent	-	-
CLQ-M43	Cerro los Quesos East	Pisco	P2	diatomite	172.2	Mysticeti indet.	Disarticulated skeleton including cranium and mandible	3	0	dorsal	160 SE	-	ca 200	-	fused	-	-	absent	partial (skull)	-
CLQ-C9	Cerro los Quesos East	Pisco	P2	diatomite	172.2	Cetacea indet.	Fragmentary vertebrae	-	-	-	-	-	-	-	-	-	-	absent	strong	-
CLQ-C57	Cerro los Quesos East	Pisco	P2	diatomite	172.2	Cetacea indet.	Skeleton	-	-	-	-	-	-	-	-	-	-	-	partial	-
CLQ-M72	Cerro los Quesos East	Pisco	P2	diatomite	171.7	Mysticeti indet.	Eroded cranium	-	-	dorsal	-	-	-	-	-	-	-	absent	strong	-
CLQ-M74	Cerro los Quesos East	Pisco	P2	diatomite	171.7	Mysticeti indet.	Cranium	0	0	dorsal	-	-	ca 240	150	-	-	-	absent	-	-
CLQ-C36	Cerro los Quesos East	Pisco	P2	diatomite	171.7	Cetacea indet.	2 vertebrae and rib fragment	-	-	-	-	-	-	-	free	-	-	absent	-	-
CLQ-M41	Cerro los Quesos East	Pisco	P2	diatomite	171.2	Mysticeti indet.	Partially articulated eroded skeleton including cranium and mandibles	2	1	dorsal	114 SE	-	-	-	fused	-	-	absent	strong	-
CLQ-M19	Cerro los Quesos East	Pisco	P2	diatomite	170.9	cf. Piscobalaena sp.	Articulated skeleton including cranium and mandibles with eroded posterior portion	3	3	ventral	100 SE	250	-	50	-	-	-	gypsum	partial	-
CLQ-M24	Cerro los Quesos East	Pisco	P2	diatomite	170.7	Mysticeti indet.	Diasticulated skeleton including cranium and mandibles	3	0	-	130 SE	-	-	-	-	-	-	absent	partial (skull)	-
CLQ-M37	Cerro los Quesos East	Pisco	P2	diatomite	170.7	Mysticeti indet.	Partially articulated skeleton including mandibles and cranium fragments	2	2	-	260 SW	-	-	-	-	-	-	absent	-	-
CLQ-M61	Cerro los Quesos East	Pisco	P2	diatomite	170.7	Mysticeti indet.	Cranium and mandibles	-	-	-	-	-	-	-	-	-	-	-	partial	-
CLQ-M73	Cerro los Quesos East	Pisco	P2	diatomite	170.7	Mysticeti indet.	Partially articulated skeleton including cranium withouth thoracic and caudal vertebrae	-	-	dorsal	160 SE	930	-	-	-	-	-	absent	strong (thoracic and ribs lacking)	partial
CLQ-C34	Cerro los Quesos East	Pisco	P2	diatomite	170.7	Cetacea indet.	10 articulated small odontocete-like caudal vertebrae	1	0	lateral	-	-	-	-	fused	-	-	absent	-	-
CLQ-C35	Cerro los Quesos East	Pisco	P2	diatomite	170.7	Cetacea indet.	5 caudal vertebrae	-	-	-	-	-	-	-	-	-	-	absent	partial	-
CLQ-C50	Cerro los Quesos East	Pisco	P2	diatomite	170.7	Cetacea indet.	Eroded vertebrae and ribs	-	-	-	-	-	-	-	-	-	1 shark teeth (Cosmopolitodus sp.)	absent	strong	partial
CLQ-C56	Cerro los Quesos East	Pisco	P2	diatomite	170.7	Cetacea indet.	Vertebrae	-	-	-	-	-	-	-	-	-	-	-	partial	-
CLQ-C63	Cerro los Quesos East	Pisco	P2	diatomite	170.7	Cetacea indet.	Skeleton	-	-	-	-	-	-	-	-	-	-	-	partial	-
CLQ-M39	Cerro los Quesos East	Pisco	P2	diatomite	169.6	Mysticeti indet.	Cranium without rostrum	0	0	dorsal	24 NE	-	-	ca 50	-	-	-	absent	partial	-
CLQ-M40	Cerro los Quesos East	Pisco	P2	diatomite	169.6	Mysticeti indet.	Eroded diasrticulated skeleton with cranium and mandibles	2	0	-	144 SE	-	-	-	free	-	-	absent	strong	-
CLQ-C28	Cerro los Quesos East	Pisco	P2	diatomite	169.6	Cetacea indet.	Isolated vertebra	0	0	-	-	-	-	-	-	-	-	absent	-	-
CLQ-M56	Cerro los Quesos East	Pisco	P2	diatomite	169.3	Mysticeti indet.	Eroded cranium	-	-	-	-	-	-	-	-	-	1 shark tooth (C. megalodon)	absent	strong	-
CLQ-C37	Cerro los Quesos East	Pisco	P2	diatomite	169.3	Cetacea indet.	2 eroded vertebrae and rib fragments	-	-	-	-	-	-	-	free	-	-	absent	strong	-
CLQ-O5	Cerro los Quesos East	Pisco	P2	diatomite	168.8	Phocoenidae indet.	Isolated rostrum	0	0	ventral	27 NE	-	-	-	-	-	-	absent	-	-
CLQ-P6	Cerro los Quesos East	Pisco	P2	diatomite	168.8	Phocidae indet.	Thoracic and caudal vertebrae, ribs, sacrum, pelvis, femur	3	-	-	-	-	-	-	-	-	-	-	-	-
CLQ-O13	Cerro los Quesos East	Pisco	P2	diatomite	168.2	cf. Acrophyseter sp.	Incomplete cranium and teeth	-	-	-	-	-	-	-	-	-	-	absent	-	-
CLQ-M3	Cerro los Quesos East	Pisco	P2	diatomite	168.2	Balaenopteridae indet.	Partially articulated skeleton including cranium, mandibles and limbs	3	1	ventral	30 NE	900	290	135	fused	-	-	absent	-	-
CLQ-M33	Cerro los Quesos East	Pisco	P2	diatomite	167.6	Mysticeti indet.	Articulated skeleton wiht cranium and mandibles	4	4	ventral	158 SE	450	-	58-60	free	-	-	absent	-	-
CLQ-M42	Cerro los Quesos East	Pisco	P2	diatomite	167.6	Mysticeti indet.	Mandibles	-	-	dorsal	-	-	-	-	-	-	-	absent	-	high
CLQ-M75	Cerro los Quesos East	Pisco	P2	diatomite	167.6	Mysticeti indet.	Eroded disarticulated cranium, mandibles and few vertebrae	2	0	ventral	315 NW	-	-	ca 150	-	-	-	absent	strong	-
CLQ-C29	Cerro los Quesos East	Pisco	P2	diatomite	167.6	Cetacea indet.	Articulated skeleton without cranium	3	3	-	60 NE	-	-	-	-	-	-	absent	strong (skull)	-
CLQ-P1	Cerro los Quesos East	Pisco	P2	diatomite	167.6	Phocidae indet.	Articulated skeleton without cranium	3	4	-	79 NE	-	-	-	-	-	-	absent	-	-
CLQ-M25	Cerro los Quesos East	Pisco	P2	diatomite	166.9	Mysticeti indet.	Articulated humerus and radius	1	3	-	114 SE	-	-	-	-	-	-	absent	-	-
CLQ-M57	Cerro los Quesos East	Pisco	P2	diatomite	166.9	Mysticeti indet.	Eroded cranium and mandibles	-	-	-	-	-	-	-	-	-	-	absent	partial	-
CLQ-M58	Cerro los Quesos East	Pisco	P2	diatomite	166.9	Mysticeti indet.	Articulated skeleton including right humerus (cranium eroded)	4	4	dorsal	137 NE	800	-	-	-	-	1 shark tooth (Cosmopolitodus sp.)	absent	-	-
CLQ-C52	Cerro los Quesos East	Pisco	P2	diatomite	166.9	Cetacea indet.	2 fragmentary ribs	-	-	-	-	-	-	-	-	-	-	absent	-	-
CLQ-M15	Cerro los Quesos East	Pisco	P2	diatomite	166.4	Balaenopteridae indet.	Disarticulated skeleton including cranium, mandibles and vertebrae		-	dorsal	17 NE	-	-	90	-	-	-	-	-	-
CLQ-M81	Cerro los Quesos East	Pisco	P2	diatomite	166.4	Mysticeti indet.	Isolated mandible	0	0	-	-	-	-	-	-	-	-	absent	-	-
CLQ-M79	Cerro los Quesos East	Pisco	P2	diatomite	166.4	Mysticeti indet.	Isolated mandible	0	0	-	-					-	-	-	-	-
CLQ-C22	Cerro los Quesos East	Pisco	P2	diatomite	166.4	Cetacea indet.	Disarticulated vertebrae and ribs	-	-	-	-	-	-	-	-	-	-	absent	partial	-
CLQ-O4	Cerro los Quesos East	Pisco	P2	diatomite	166.1	Phocoenidae indet.	Disarticulated partial skeleton including rostrum, ear bones, mandible and vertebral fragments	2	0	ventral	-	-	-	-	-	-	-	absent	-	-
CLQ-M10	Cerro los Quesos East	Pisco	P2	diatomite	166.1	Balaenopteridae indet.	Disarticulated skeleton including cranium, mandible and vertebrae	3	0	-	-	-	ca. 210	-	fused	-	-	absent	-	-
CLQ-M13	Cerro los Quesos East	Pisco	P2	diatomite	166.1	Balaenopteridae indet.	Disarticulated cranium, mandibles and ribs	2	0	dorsal	71 NE	-	-	-	-	-	-	-	partial	-
CLQ-M54	Cerro los Quesos East	Pisco	P2	diatomite	166.1	Mysticeti indet.	Eroded cranium and vertebrae	-	-	-	-	-	-	-	-	-	2 shark teeth (C. megalodon, Cosmopolitodus sp.)	absent	strong	-
CLQ-M62	Cerro los Quesos East	Pisco	P2	diatomite	166.1	Mysticeti indet.	Cranium whitout rostrum and mandibles	-	-	-	-	-	-	-	-	-	-	-	partial	-
CLQ-M63	Cerro los Quesos East	Pisco	P2	diatomite	166.1	Mysticeti indet.	Cranium and mandibles	1	0	dorsal	-	-	-	-	-	-	-	-	-	-
CLQ-M76	Cerro los Quesos East	Pisco	P2	diatomite	166.1	Mysticeti indet.	Partially articulated skeleton including cranium	2	2	-	75 NE	-	-		-	-	-	absent	-	-
CLQ-C1	Cerro los Quesos East	Pisco	P2	diatomite	166.1	Cetacea indet.	Disarticulated caudal vertebrae	1	0	-	-	-	-	-	-	-	-	partial	partial	partial (nodule)
CLQ-C8	Cerro los Quesos East	Pisco	P2	diatomite	166.1	Cetacea indet.	Incomplete articulated vertebral column, skull probably eroded	3	4	ventral	-	-	-	-	-	-	-	absent	partial (skull, caudals)	-
CLQ-C10	Cerro los Quesos East	Pisco	P2	diatomite	166.1	Cetacea indet.	Eroded bone fragments	-	-	-	-	-	-	-	-	-	-	absent	strong	-
CLQ-C23	Cerro los Quesos East	Pisco	P2	diatomite	166.1	Cetacea indet.	Bone fragments	-	-	-	-	-	-	-	-	-	-	absent	partial	-
CLQ-C24	Cerro los Quesos East	Pisco	P2	diatomite	166.1	Cetacea indet.	Isolated vertebra	-	-	-	-	-	-	-	-	-	-	absent	partial	-
CLQ-C25	Cerro los Quesos East	Pisco	P2	diatomite	166.1	Cetacea indet.	Vertebrae	-	-	-	-	-	-	-	-	-	-	absent	-	-
CLQ-C26	Cerro los Quesos East	Pisco	P2	diatomite	166.1	Cetacea indet.	Small odontocete-like vertebrae	-	-	-	-	-	-	-	-	-	-	absent	partial	-
CLQ-C30	Cerro los Quesos East	Pisco	P2	diatomite	166.1	Cetacea indet.	Isolated rib	0	0	-	-	-	-	-	-	-	-	absent	-	-
CLQ-C53	Cerro los Quesos East	Pisco	P2	diatomite	166.1	Cetacea indet.	Disarticulated skeleton (vertebrae and ribs)	2	0	-	-	-	-	-	free	-	-	absent	-	-
CLQ-C64	Cerro los Quesos East	Pisco	P2	diatomite	166.1	Cetacea indet.	Skeleton	-	-	ventral	-	-	-	-	-	-	-	-	partial	-
CLQ-R1	Cerro los Quesos East	Pisco	P2	diatomite	166.1	cf. Piscogavialis sp.	Eroded fragmented bony plates and vertebrae	-	-	-	-	-	-	-	-	-	-	absent	strong	-
CLQ-E1	Cerro los Quesos East	Pisco	P2	diatomite	166.1	Carcharinus leucas	Teeth and skeleton?	-	-	-	-	-	-	-	-	-	-	absent	-	-
CLQ-ET4	Cerro los Quesos East	Pisco	P2	diatomite	166.1	Carcharocles megalodon	Tooth fragment	0	0	-	-	-	-	-	-	-	-	-	-	-
CLQ-ET6	Cerro los Quesos East	Pisco	P2	diatomite	166.1	Cosmopolitodus hastalis	Tooth	0	0	-	-	-	-	-	-	-	-	-	-	-
CLQ-M34	Cerro los Quesos East	Pisco	P2	diatomite	165.1	Mysticeti indet.	Incomplete mandible	-	-	-	-	-	-	-	-	-	-	absent	strong	-
CLQ-M55	Cerro los Quesos East	Pisco	P2	diatomite	165.1	Mysticeti indet.	Eroded mandible and bone fragments	-	-	-	-	-	-	-	-	-	-	absent	strong	-
CLQ-C27	Cerro los Quesos East	Pisco	P2	diatomite	165.1	Cetacea indet.	Articulated caudal vertebrae	2	4	ventral	97 SE	-	-	-	fused	-	-	absent	partialla (skull, ribs?)	-
CLQ-A1	Cerro los Quesos East	Pisco	P2	diatomite	165.1	Phalacrocorax sp.	Fragmentary skeleton with broken bones	-	-	-	-	-	-	-	-	-	-	absent	strong	-
CLQ-M31	Cerro los Quesos East	Pisco	P2	diatomite	164.3	Mysticeti indet.	Skeleton partially articulated with cranium eroded	3	2	-	38 NE	-	-	-	fused	-	-	absent	partial (skull)	-
CLQ-M35	Cerro los Quesos East	Pisco	P2	diatomite	164.3	Mysticeti indet.	Eroded fragmentary cranium and mandibles	-	-	-	-	-	-	-	-	-	-	absent	strong	-
CLQ-M67	Cerro los Quesos East	Pisco	P2	diatomite	162	Mysticeti indet.	Articulated skeleton including cranium (destroyed and dislocated) and 28 vertebrae (caudal portion destroyed)	3	4	ventral	110 SE	408	-	-	fused	-	-	partial	partial (skull, caudals)	-
CLQ-M32	Cerro los Quesos East	Pisco	P2	diatomite	162	Mysticeti indet.	Articulated skeleton wit cranium and mandibles	4	4	-	137 SE	-	-	-	-	-	-	absent	partial	-
CLQ-C6	Cerro los Quesos East	Pisco	P2	diatomite	162	Cetacea indet.	Incomplete articulated vertebral column	2	4	-	0 N	-	-	-	-	-	-	absent	-	-
CLQ-C11	Cerro los Quesos East	Pisco	P2	diatomite	161.3	Cetacea indet.	Eroded caudal vertebra	0	0	-	-	-	-	-	fused	-	-	absent	partial	-
CLQ-T3	Cerro los Quesos East	Pisco	P2	diatomite	161.3	Osteichthyes indet.	Partial skeleton	-	-	-	-					-	-	-	-	-
CLQ-E2	Cerro los Quesos East	Pisco	P2	diatomite	161.3	Cosmopolitodus hastalis	Jaw fragments wit teeth in situ and vertebrae partially articulated	-	-	-	-	-	-	-	-	-	-	absent	partial	-
CLQ-O16	Cerro los Quesos East	Pisco	P2	diatomite	159.5	Ziphiidae g. sp. ind. 2.	Articulated cranium and mandibles (MUSM 1609)	1	4	dorsal	-	-	-	-	-	-	-	absent	-	-
CLQ-M4	Cerro los Quesos East	Pisco	P2	diatomite	159.5	Balaenopteridae indet.	cranium without rostrum	0	0	dorsal	35 NE	-	-	130	-	-	-	absent	-	-
CLQ-M11	Cerro los Quesos East	Pisco	P2	diatomite	159.5	Balaenopteridae indet.	Partially articulated skeleton including cranium and mandibles, without caudal portion	3	2	dorsal	180 S	730	255	140	-	-	6 shark teeth (2 Cosmopolitodus sp., ; 4 Carcharhinidae)	absent	-	-
CLQ-M14	Cerro los Quesos East	Pisco	P2	diatomite	159.5	Balaenopteridae indet.	Eroded cranium, mandibles and articulated skeleton in partial nodule	4	3	ventral	305 NW	-	-	-	-	-	-	-	-	-
CLQ-M51	Cerro los Quesos East	Pisco	P2	diatomite	159.5	Mysticeti indet.	Partially articulated skeleton including cranium and mandibles with shark bite marks	4	2	-	-	-	-	ca 82	-	yes	shark teeth	absent	partial	-
CLQ-C74	Cerro los Quesos East	Pisco	P2	diatomite	159.5	Cetacea indet.	Eroded skeleton of large cetacean	-	-	-	-	-	-	-	-	-	-	-	strong	-
CLQ-ET5	Cerro los Quesos East	Pisco	P2	diatomite	159.5	Cosmopolitodus hastalis	Crown of a tooth	0	0	-	-	-	-	-	-	-	-	-	-	-
CLQ-M26	Cerro los Quesos East	Pisco	P2	diatomite	157.7	Mysticeti indet.	Cranium	0	0	dorsal	53 NE	-	-	ca 95	-	-	-	absent	-	partial
CLQ-M27	Cerro los Quesos East	Pisco	P2	diatomite	157.7	Mysticeti indet.	Eroded incomplete cranium	-	-	-	-	-	-	-	-	-	-	absent	strong	-
CLQ-C12	Cerro los Quesos East	Pisco	P2	diatomite	157.7	Cetacea indet.	Eroded vertebrae and bone fragments	-	-	-	-	-	-	-	-	-	-	absent	strong	-
CLQ-C14	Cerro los Quesos East	Pisco	P2	diatomite	157.7	Cetacea indet.	6-7 disarticulated caudal vertebrae	1	0	-	-	-	-	-	-	-	-	absent	-	-
CLQ-C18	Cerro los Quesos East	Pisco	P2	diatomite	157.7	Cetacea indet.	4 articulated caudal vertebrae	1	4	-	-	-	-	-	fused	-	-	absent	partial	-
CLQ-M30	Cerro los Quesos East	Pisco	P2	diatomite	156.3	Mysticeti indet.	Disarticulated cranium and mandibles	1	0	ventral	60 NE	-	-	90	-	-	-	absent	partial	partial
CLQ-C67	Cerro los Quesos East	Pisco	P2	diatomite	156.3	Cetacea indet.	Probably complete but disarticulated skeleton included in a dolomitic bench.	-	-	-	-	-	-	-	-	-	-	-	partial	high
CLQ-M2	Cerro los Quesos East	Pisco	P2	diatomite	155.6	Balaenopteroidea indet.	Articulated skeleton lacking caudal vertebrae	1	3	dorsal	145 SE		-	ca 110	-	-	-	partial	partial (caudals)	-
CLQ-M28	Cerro los Quesos East	Pisco	P2	diatomite	155.6	Mysticeti indet.	Mandibles	0	0	-	-	-	-	-	-	-	-	absent	-	high
CLQ-M29	Cerro los Quesos East	Pisco	P2	diatomite	155.6	Mysticeti indet.	Incomplete cranium	1	0	-	-	-	-	-	-	-	1 shark tooth (Cosmopolitodus sp.)	absent	partial	-
CLQ-C3	Cerro los Quesos East	Pisco	P2	diatomite	155.6	Cetacea indet.	Skeleton strongly eroded (vertebrae preserved)	-	-	-	-	-	-	-	-	-	-	absent	strong	-
CLQ-C13	Cerro los Quesos East	Pisco	P2	diatomite	155.6	Cetacea indet.	Isolated small caudal vertebra	0	0	-	-	-	-	-	-	-	-	absent	-	high
CLQ-C73	Cerro los Quesos East	Pisco	P2	diatomite	153.2	Cetacea indet.	Some eroded vertebrae	-	-	-	-	-	-	-	-	-	-	-	strong	-
CLQ-C76	Cerro los Quesos East	Pisco	P2	diatomite	153.2	Cetacea indet.	Eroded skeleton of large cetacean	-	-	-	-	-	-	-	-	-	-	-	-	-
CLQ-ET1	Cerro los Quesos East	Pisco	P2	diatomite	153.2	Carcharocles megalodon	Tooth	0	0	-	-	-	-	-	-	-	-	-	-	-
CLQ-C32	Cerro los Quesos East	Pisco	P2	diatomite	152.9	Cetacea indet.	Eroded vertebrae	-	-	-	-	-	-	-	-	-	-	absent	partial	-
CLQ-C38	Cerro los Quesos East	Pisco	P2	diatomite	152.9	Cetacea indet.	Eroded fragmentary vertebrae	-	-	-	-	-	-	-	-	-	-	absent	strong	-
CLQ-C39	Cerro los Quesos East	Pisco	P2	diatomite	152.9	Cetacea indet.	Vertebrae	-	-	-	-	-	-	-	fused	-	-	absent	partial	-
CLQ-M16	Cerro los Quesos East	Pisco	P2	diatomite	152.2	Balaenopteridae indet.	Eroded cranium and articulated mandibles	-	-	-	228 SW					-	-	-	strong	-
CLQ-M36	Cerro los Quesos East	Pisco	P2	diatomite	152.2	Mysticeti indet.	Eroded fragmentary skeleton including mandibles and vertebrae	-	-	-	-	-	-	-	-	-	-	absent	strong	-
CLQ-C21	Cerro los Quesos East	Pisco	P2	diatomite	152.2	Cetacea indet.	Disarticulated 4 lumbar? vertebrae	-	-	-	-	-	-	-	fused	-	-	absent	partial	-
CLQ-C31	Cerro los Quesos East	Pisco	P2	diatomite	152.2	Cetacea indet.	Eroded bone fragments	-	-	-	-	-	-	-	-	-	-	absent	strong	-
CLQ-C72	Cerro los Quesos East	Pisco	P2	diatomite	152.2	Cetacea indet.	Some eroded vertebrae of large cetacean	-	-	-	-	-	-	-	-	-	-	-	strong	-
CLQ-M6	Cerro los Quesos East	Pisco	P2	diatomite	151.4	Balaenopteridae indet.	Cranium without rostrum	0	0	dorsal	130 SE	-	-	130	-	-	-	absent	partial	-
CLQ-M69	Cerro los Quesos East	Pisco	P2	diatomite	151.4	Mysticeti indet.	Partially eroded and articulated skeleton in partial nodule		-	-	104 SE	-	-	-	-	-	-	-	strong	partial (nodule)
CLQ-O1	Cerro los Quesos East	Pisco	P2	diatomite	150.9	Lomacetus aff. L. ginsburgi	Cranium, atlas, 5 thoracics and ribs, partially not in situ	3	-	-	-	-	40	-	free	-	-	absent	partial	-
CLQ-O3	Cerro los Quesos East	Pisco	P2	diatomite	150.9	Lomacetus aff. L. ginsburgi	Partial skeleton including cranium fragments and periotic	-	-	-	-	-	-	-	fused	-	-	absent	partial	-
CLQ-M21	Cerro los Quesos East	Pisco	P2	diatomite	150.9	Mysticeti indet.	Eroded cranium	-	-	-		-	-	-	-	-	-	absent	strong	-
CLQ-M22	Cerro los Quesos East	Pisco	P2	diatomite	150.9	Mysticeti indet.	Isolated mandible	0	0	-	-	-	-	-	-	-	-	absent	partial	-
CLQ-M50	Cerro los Quesos East	Pisco	P2	diatomite	150.9	Mysticeti indet.	Cranium and articulated mandibles	1	4	ventral	228 SW	-	ca. 325	150	-	-	bivalves	partial	partial	-
CLQ-M70	Cerro los Quesos East	Pisco	P2	diatomite	150.9	Mysticeti indet.	Cranium, articulated mandibles and portion of postcranial skeleton in partial nodule	-	-	ventral	252 SE	-	-	-	-	-	-	-	-	partial (nodule)
CLQ-C2	Cerro los Quesos East	Pisco	P2	diatomite	150.9	Cetacea indet.	18 articulated caudal vertebrae	2	4	ventral	180 S	270	-	-	-	-	-	absent	partial	-
CLQ-C4	Cerro los Quesos East	Pisco	P2	diatomite	150.9	Cetacea indet.	Eroded bone fragments	-	-	-	-	-	-	-	-	-	-	absent	strong	-
CLQ-C5	Cerro los Quesos East	Pisco	P2	diatomite	150.9	Cetacea indet.	Eroded bone fragments	-	-	-	-	-	-	-	-	-	-	absent	strong	-
CLQ-C7	Cerro los Quesos East	Pisco	P2	diatomite	150.9	Cetacea indet.	Radius and ribs	1	-	-	-	-	-	-	-	-	-	absent	-	-
CLQ-C19	Cerro los Quesos East	Pisco	P2	diatomite	150.9	Cetacea indet.	Articulated vertebral column	3	4	dorsal	76 NE	-	-	-	fused	-	-	partial	partial	partially
CLQ-C47	Cerro los Quesos East	Pisco	P2	diatomite	150.9	Cetacea indet.	Vertebrae and ribs with mollusks	1	0	-	-	-	-	-	-	-	shark teeth, bivalves	absent	-	-
CLQ-T2	Cerro los Quesos East	Pisco	P2	diatomite	150.9	Osteichthyes indet.	Hypural?	-	-	-	-	-	-	-	-	-	-	-	-	-
CLQ-ET10	Cerro los Quesos East	Pisco	P2	diatomite	150.9	Cosmopolitodus sp.	Tooth	0	0	-	-	-	-	-	-	-	-	-	-	-
CLQ-ET11	Cerro los Quesos East	Pisco	P2	diatomite	150.9	Cosmopolitodus sp.	Tooth	0	0	-	-	-	-	-	-	-	-	-	-	-
CLQ-M7	Cerro los Quesos East	Pisco	P2	diatomite	150.4	Balaenopteridae indet.	Partially articulated skeleton	2	0	-	150 SE	-	-	180	-	-	shark teeth	absent	-	-
CLQ-C20	Cerro los Quesos East	Pisco	P2	diatomite	150.4	Cetacea indet.	4 eroded vertebrae	-	-	-	-	-	-	-	fused	-	-	absent	partial	-
CLQ-C46	Cerro los Quesos East	Pisco	P2	diatomite	150.4	Cetacea indet.	Vertebrae with associated mollusks	1	0	-	-	-	-	-	free	-	bivalves	absent	-	-
CLQ-C77	Cerro los Quesos East	Pisco	P2	diatomite	150.4	Cetacea indet.	Eroded skeleton of large cetacean	4	4	-	-	-	-	-	-	-	-	-	-	-
CLQ-T1	Cerro los Quesos East	Pisco	P2	diatomite	150.4	Osteichthyes indet.	Partial skeleton	-	-	-	-	-	-	-	-	-	-	-	-	-
CLQ-O10	Cerro los Quesos East	Pisco	P2	diatomite	150	cf. Phocoenidae indet.	12 disarticulated lumbar vertebrae	1	0	-	-				free	-	-	absent	-	-
CLQ-O17	Cerro los Quesos East	Pisco	P2	diatomite	150	Chavinziphius maxillocristatus	Partial cranium and disarticulated mandibles (MUSM 2538)	1	0	ventral	120 SE			35.5		-	-	-		-
CLQ-M48	Cerro los Quesos East	Pisco	P2	diatomite	150	Mysticeti indet.	Articulated skeleton including humerus	4	3	-	155 SE	-	-	-	fused	-	-	absent	partial	-
CLQ-M60	Cerro los Quesos East	Pisco	P2	diatomite	150	Mysticeti indet.	Mandible	-	-	-	-	-	-	-	-	-	-	-	partial	-
CLQ-C16	Cerro los Quesos East	Pisco	P2	diatomite	150	Cetacea indet.	Bone fragments	-	-	-	-	-	-	-	-	-	-	absent	partial	-
CLQ-C48	Cerro los Quesos East	Pisco	P2	diatomite	150	Cetacea indet.	Eroded skeleton of large cetacean	-				-	-	-	-	-	-	absent	strong	-
CLQ-C75	Cerro los Quesos East	Pisco	P2	diatomite	150	Cetacea indet.	Eroded disarticulated skeleton of large cetacean	-	-	-	-	-	-	-	-	-	-	-	strong	-
CLQ-O7	Cerro los Quesos East	Pisco	P2	diatomite	149.5	Phocoenidae indet.	Fragment of rostrum and vertebrae with mollusks	1	0	-	-	-	-	-	-	-	bivalves	absent	partial	-
CLQ-P7	Cerro los Quesos East	Pisco	P2	diatomite	149.5	Phocidae indet.	10 articulated vertebrae	1	4	-	-					-	-	absent	-	-
CLQ-M52	Cerro los Quesos East	Pisco	P2	diatomite	149.1	Mysticeti indet.	Eroded cranium and mandibles	-	-	dorsal	N100E	-	222	-		-	6 shark teeth (Cosmopolitodus sp.)	absent	strong	-
CLQ-M53	Cerro los Quesos East	Pisco	P2	diatomite	149.1	Mysticeti indet.	Partially disarticulated portion of skeleton including left mandible	-	-	ventral	N75W	374	-	-		-	-	absent	-	-
CLQ-ET13	Cerro los Quesos East	Pisco	P2	diatomite	149.1	Carcharocles megalodon	Tooth	0	0	-	-	-	-	-	-	-	-	-	-	-
CLQ-C55	Cerro los Quesos East	Pisco	P2	diatomite	147.9	Cetacea indet.	Skeleton	-	-	-	-	-	-	-	-	-	-	-	-	-
CLQ-O6	Cerro los Quesos East	Pisco	P2	diatomite	147.1	Phocoenidae indet.	Disarticulated skeleton including cranium and vertebrae	3	0	dorsal	-				free	-	-	absent	partial	-
CLQ-M1	Cerro los Quesos East	Pisco	P2	diatomite	147.1	Balaenopteridae indet.	Articulated complete skeleton including cranium, mandibles and humerus in nodule	4	4	ventral	142 SE	770	302	190	fused	-	2 shark teeth (Carcharinus sp.)	present	partial (caudals, limbs)	partial (nodule)
CLQ-M71	Cerro los Quesos East	Pisco	P2	diatomite	147.1	Mysticeti indet.	Eroded cranium	-	-	-	-					-	-	-	strong	-
CLQ-C15	Cerro los Quesos East	Pisco	P2	diatomite	147.1	Cetacea indet.	Disarticulated 7-8 lumbar? vertebrae	1	0	-	-	-	-	-	-	-	-	absent	partial	-
CLQ-M9	Cerro los Quesos East	Pisco	P2	diatomite	146.4	Balaenopteridae indet.	Skeleton including cranium and mandibles with some nodules of dolomite	4	4	dorsal	125 SE (cr), 100 SE (md), 130 SE (vt)	993		190	fused	-	-	present	partial (caudals)	partial
CLQ-M66	Cerro los Quesos East	Pisco	P2	diatomite	146.4	Mysticeti indet.	Skeleton including cranium and mandibles in a discontinuous nodule	-	-	-	175 SE	ca. 300	-	-		-	-		Partial	partial
CLQ-C41	Cerro los Quesos East	Pisco	P2	diatomite	146.4	Cetacea indet.	Partial skeleton	-	-	-	-	-	-	-	-	-	-	absent	partial	-
CLQ-M68	Cerro los Quesos East	Pisco	P2	diatomite	145.7	Mysticeti indet.	Cranium in partial nodule	0	0	ventral	168 SE	-	-	-	-	-	-	-	-	-
CLQ-C60	Cerro los Quesos East	Pisco	P2	diatomite	145.7	Cetacea indet.	Lumbar vertebrae	-	-	-	-	-	-	-	-	-	-	-	partial	-
CLQ-C61	Cerro los Quesos East	Pisco	P2	diatomite	145.7	Cetacea indet.	2 lumbar vertebrae	-	-	-	-	-	-	-	-	-	-	-	partial	-
CLQ-C71	Cerro los Quesos East	Pisco	P2	diatomite	145.7	Cetacea indet.	Some vertebrae of medium size cetacean	-	-	-	-	-	-	-	-	-	-	-	-	-
CLQ-P5	Cerro los Quesos East	Pisco	P2	diatomite	145.7	Phocidae indet.	Phalanges	1	-	-	-	-	-	-	-	-	-	-	-	-
CLQ-ET3	Cerro los Quesos East	Pisco	P2	diatomite	147.9	Cosmopolitodus sp.	tooth	0	0	-	-	-	-	-	-	-	-	-	-	-
CLQ-ET7	Cerro los Quesos East	Pisco	P2	diatomite	147.9	Cosmopolitodus sp.	tooth	0	0	-	-	-	-	-	-	-	-	-	-	-
CLQ-C51	Cerro los Quesos East	Pisco	P2	diatomite	142.6	Cetacea indet.	Isolated rib	0	0	-	-	-	-	-	-	-	-	absent	-	-
CLQ-M59	Cerro los Quesos East	Pisco	P2	diatomite	142.2	Mysticeti indet.	Mandible	-	-	-	-	-	-	-	-	-	-	-	partial	-
CLQ-C40	Cerro los Quesos East	Pisco	P2	diatomite	142.2	Cetacea indet.	Caudal vertebrae	-	-	-	-	-	-	-	fused	-	-	absent	partial	-
CLQ-C43	Cerro los Quesos East	Pisco	P2	diatomite	142.2	Cetacea indet.	Vertebrae	-	-	-	-	-	-	-	fused	-	-	absent	partial	-
CLQ-ET8	Cerro los Quesos East	Pisco	P2	diatomite	142.2	Cosmopolitodus sp.	Tooth	0	0	-	-	-	-	-	-	-	-	-	-	-
CLQ-ET9	Cerro los Quesos East	Pisco	P2	diatomite	142.2	Carcharocles megalodon	Tooth	0	0	-	-	-	-	-	-	-	-	-	-	-
CLQ-O2	Cerro los Quesos East	Pisco	P2	diatomite	139.9	Lomacetus aff. L. ginsburgi	Cranium and articulated thoracic vertebrae	3	4	-	-	-	-	-	-	-	-	absent	-	-
CLQ-C59	Cerro los Quesos East	Pisco	P2	diatomite	139.9	Cetacea indet.	Skeleton	-	-	-	-	-	-	-	-	-	-	-	partial	-
				diatomite	139.2	Cosmopolitodus sp.	Tooth	0	0	-	-	-	-	-	-	-	-	-	-	-
CLQ-M20	Cerro los Quesos East	Pisco	P2	diatomite	139.2	Mysticeti indet.	Skeleton partially eroded including cranium and mandibles	-	-	-	-	-	-	-	fused	-	shark teeth (Cosmopolitodus sp.)	absent	strong	-
CLQ-M5	Cerro los Quesos East	Pisco	P2	diatomite	138.3	Balaenopteridae indet.	Complete articulated skeleton including cranium	4	4	-	285 NW	-	-	105	-	-	-	absent	-	partial
CLQ-M8	Cerro los Quesos East	Pisco	P2	diatomite	138.3	Balaenopteridae indet.	Articulated skeleton including cranium, mandible (rotated) and limb	4	3	dorsal	280 NW	540	160	90	partial fused	-	-	absent	-	-
CLQ-M47	Cerro los Quesos East	Pisco	P2	diatomite	138.3	Mysticeti indet.	Eroded skeleton including cranium and mandible fragments	-				-	-	-	-	-	-	absent	strong	-
CLQ-M49	Cerro los Quesos East	Pisco	P2	diatomite	138.3	Mysticeti indet.	Strongly eroded cranium	-	-	-	-	-	160	90	-	-	-	absent	strong	-
CLQ-C17	Cerro los Quesos East	Pisco	P2	diatomite	138.3	Cetacea indet.	3 articulated vertebrae	1	4	-	-	-	-	-	-	-	-	absent	partial	-
CLQ-C42	Cerro los Quesos East	Pisco	P2	diatomite	138.3	Cetacea indet.	Rib fragments	-	-	-	-	-	-	-	-	-	-	absent	-	-
CLQ-C62	Cerro los Quesos East	Pisco	P2	diatomite	138.3	Cetacea indet.	Skeleton	-	-	-	-	-	-	-	-	-	-	-	-	-
CLQ-O9	Cerro los Quesos East	Pisco	P2	diatomite	135.1	Phocoenidae indet.	Cranium and postcranial skeleton	-	-	-	-	-	-	-	-	-	-	absent	-	-
CLQ-M46	Cerro los Quesos East	Pisco	P2	diatomite	134.7	Mysticeti indet.	Isolated cranium	0	0	-	290 NE	-	-	ca 130	-	-	-	absent	partial	partial (rostrum)
CLQ-C78	Cerro los Quesos East	Pisco	P2	diatomite	134.3	Cetacea indet.	Bone fragments	-	-	-	-	-	-	-	-	-	-	absent	-	-
CLQ-C45	Cerro los Quesos East	Pisco	P2	diatomite	133.7	Cetacea indet.	Bone fragments	-	-	-	-	-	-	-	-	-	-	absent	partial	-
CLQ-P2	Cerro los Quesos East	Pisco	P2	diatomite	128	Phocidae indet.	Fragment of mandible	0	0	-	-	-	-	-	-	-	-	absent	-	-
CLQ-P3	Cerro los Quesos East	Pisco	P2	diatomite	127.3	Phocidae indet.	Postcranial skeleton	2	0	-	-	-	-	-	-	-	-	absent	partial	-
CLQ-M44	Cerro los Quesos East	Pisco	P2	diatomite	123.6	Mysticeti indet.	Cranium and articulated mandibles	-	-	-	-	-	-	-	-	-	-	absent	partial	partial
CLQ-M45	Cerro los Quesos East	Pisco	P2	diatomite	122.1	Mysticeti indet.	Isolated mandible	0	0	-	339 NE	-	-	-	-	-	-	absent	partial	-
CLQ-ET2	Cerro los Quesos East	Pisco	P2	diatomite	119.1	Cosmopolitodus sp.	Tooth	0	0	-	-	-	-	-	-	-	-	-	-	-
CLQ-M80	Cerro los Quesos East	Pisco	P2	diatomite	110.2	Mysticeti indet.	Skeleton in nodule	-	-	-	-					-	-	present	-	-
CLQ-M77	Cerro los Quesos East	Pisco	P2	diatomite	106.3	Mysticeti indet.	Skeleton including cranium mandibles and humerus	4	-	-	-	-	-	-	-	-	-	absent	-	-
CLQ-C44	Cerro los Quesos East	Pisco	P2	diatomite	103.1	Cetacea indet.	Eroded skeleton without cranium	-	-	-	-	-	-	-	-	-	-	absent	partial	-
CLQ-C68	Cerro los Quesos East	Pisco	P2	diatomite	92.2	Cetacea indet.	Cranium and some ertebrae	-	-	ventral	N30 W					-	-	partial	-	high
CLQ-C70	Cerro los Quesos East	Pisco	P2	diatomite	90.6	Cetacea indet.	Lumbar vertebrae	-	-	lateral	110 NW-SE	266	-	-	fused	-	-	partial	partial	-
CLQ-P4	Cerro los Quesos East	Pisco	P2	diatomite	74.3	Phocidae indet.	Partially articulated vertebrae and ribs	2	2	-	-	-	-	-	-	-	-	absent	-	-
CLQ-O15	Cerro los Quesos East	Pisco	P2	diatomite	72.4	Nazcacetus urbinai	Articulated cranium, mandibles and cervical vertebrae (MUSM 949)	2	4	lateral	-	-	-	-	-	-	-	absent	-	-
CLQ-E3	Cerro los Quesos East	Pisco	P2	diatomite	72.4	Cosmopolitodus sp.	Vertebral column	0	0	-	-	-	-	-	-	-	-	-	-	-
M17	Cerro los Quesos East	Pisco	P2	diatom. silt	68	Balaenopteridae indet.	Cranium and disarticulated mandible	1	0	ventral								absent
CLQ-M18	Cerro los Quesos East	Pisco	P2	diatomite	55.1	aff. Piscobalaena sp.	Articulated skeleton wiht cranium and mandibles	4	4	dorsal	255 SW	-	-	-	-	-	-	absent	-	-
CLQ-M64	Cerro los Quesos East	Pisco	P2	diatom. silt	53.2	Mysticeti indet.	Cranium	0	0	-	-	-	-	-	-	-	-	nodule	partial	-
CLQ-M65	Cerro los Quesos East	Pisco	P2	diatom. silt	52.6	Balaenopteridae indet.	Articulated skeleton including cranium, mandibles, baleen, in nodule	4	4	ventral	-	910	-	-	fused	-	-	-	partial (skuls, caudals)	-
CLQ-M82	Cerro los Quesos East	Pisco	P2	diatomite	36.5	Balaenopteridae indet.	Articulated skeleton including cranium and mandibles	4	4	ventral	142 SE	1200	340	140	-	-	-	absent	-	high
CLQ-O18	Cerro los Quesos East	Pisco	P2	diatomite?	33.9	Odontoceti indet	Eroded skeleton including skull fragments, vertebrae and ribs size of dolphin	-	-	-	-	-	-	-	-	-	-	-	present	-
CLQ-C79	Cerro los Quesos East	Pisco	P2	diatomite?	33.9	Cetacea indet.	Disarticulated vertebrae, size balaenopterid	1	0	-	-	-	-	-	-	-	-	-	present	-
CLQ-M84	Cerro los Quesos East	Pisco	P2	diatom. silt	18.5	Mysticeti indet.	Eroded skeleton in dorsal view, disarticulated, partial nodule	-	0	dorsal	-	-	-	-	-	-	-	partial	-	-
CLQ-M83	Cerro los Quesos East	Pisco	P2	diatom. silt	17.3	Balaenopteridae indet.	Disarticulated cranium, mandibles, few vertebrae and ribs in ventral view	1	0	ventral	-	-	-	192	-	-	-	absent	absent	-
CLQ-O19	Cerro los Quesos East	Pisco	P2	diatom. silt	14.7	aff. Brachydelphis sp.	Craniun in ventral view and and few disarticulated vertebrae with endocranium exposed, all in a nodule	1	0	ventral	-	-	-	-	-	-	-	present	-	-
CLQ-M86	Cerro los Quesos East	Pisco	P2	diatomite	12.1	Mysticeti indet.	Strongly eroded mandible, size cetotheriid	0	0	-	-	-	-	-	-	-	-	-	absent	strong
CLQ-M87	Cerro los Quesos East	Pisco	P2	diatomite	11	cf. Piscobalaena sp.	Skull in dorsal view of very small Piscobalaena-like mysticete (othe bones could be still inside the sediment)	0	0	dorsal	-	-	-	-	-	-	-	-	-	high
CLQ-P8	Cerro los Quesos East	Pisco	P2	diatomite	8.5	Phocidae indet.	Disarticulated skeleton including cranium, scapula, humerus and vertebrae	2	0	-	-	-	-	-	-	-	-	-	-	-
CLQ-P9	Cerro los Quesos East	Pisco	P2	diatomite	8.5	Phocidae indet.	Articulated partial skeleton: pelvic bones, tibia, vertebrae, ribs, without skull	2	4	ventral	-	-	-	-	-	-	-	absent	partial
CLQ-O20	Cerro los Quesos East	Pisco	P2	diatomite	8.5	Odontoceti indet	Disarticulated vertebrae and ribs small odontocete	2	0	-	-	-	-	-	-	-	-	-	-	-
CLQ-M88	Cerro los Quesos East	Pisco	P2	diatomite	8.5	Mysticeti indet.	Partially destroyed large cranium, size balaenopterid	-	-	-	-	-	-	-	-	-	-	-	strong	-

## Sheet: Cerro los Quesos West 
Field number	Locality	Formation	Allomember	Sediment	Height abs (m)	Determination	Description	Completness degree	Articulation degree	Disposition	CBL (cm)	BZW (cm)	Vertebral ephyphyses	Shark bite marks	Associated fauna	Concretion	Recent erosion	Burial
CLQC-8	Cerro los Quesos West	Pisco	P2	diatomite	57.8	Balaenopteridae indet.	Large fragmentary cranium and vertebrae, in partial nodule	-	-	-		ca 119	-	-	-	partial	-	-
CLQC-9	Cerro los Quesos West	Pisco	P2	diatomite	48	Cetacea indet.	Vertebrae and ribs, size cetotheriid	2	-	-	-	-	-	-	-	-	-	-
CLQC-3	Cerro los Quesos West	Pisco	P2	diatomite	47	Mysticeti indet.	Mandible fragments and large lumbars and caudals, size balaenopterid	-	-	-	-	-	-	-	-	-	present	-
CLQC-15	Cerro los Quesos West	Pisco	P2	diatomite	47	Mysticeti indet.	Eroded mandible	0	0	-	-	-	-	-	-	-	present	-
CLQC-10	Cerro los Quesos West	Pisco	P2	sand	46.2	Phocidae indet.	Partial postcranial skeleton (vertebrae, ribs, scapula, humerus, phalanges), in Dosinia molds level	-	-	-	-	-	-	-	Dosinia molds	-	-	-
CLQC-37	Cerro los Quesos West	Pisco	P2	sand	44.9	Ziphiidae indet.	Eroded and dislocated fragmented skeleton including cranial bones, mandibles and teeth	-	-	-	-	-	-	-	-	-	strong	-
CLQC-11	Cerro los Quesos West	Pisco	P2	sand	42.6	Mysticeti indet.	Partial large cranium and rib with small shark bite mark	1	0	-		ca 100		yes	-	-	-	partial
CLQC-12	Cerro los Quesos West	Pisco	P2	sand	41.9	Phocidae indet.	Eroded and partially dislocated skeleton including articulated vertebrae, fragments of limb bones (femur) and ribs	-	-	-	-	-	-	-	-	-	strong	-
CLQC-16	Cerro los Quesos West	Pisco	P2	sand	40.3	Cetacea indet.	Articulated thoracic vertebrae and ribs of small cetacean	2	4	-	-	-	-	-	-	-	present	-
CLQC-2	Cerro los Quesos West	Pisco	P2	sand	39.8	Phocidae indet.	Eroded femur	0	0	-	-	-	-	-	-	-	present	-
CLQC-5	Cerro los Quesos West	Pisco	P2	sand	39.8	Cetacea indet.	Last caudal vertebrae of large-sized cetacean like balaenopterid	1	_	-	-	-	-	-	-	-	-	-
CLQC-20	Cerro los Quesos West	Pisco	P2	sand	39.8	Phocidae indet.	Cranium?			-	-	-	-	-	-	-		-
CLQC-21	Cerro los Quesos West	Pisco	P2	sand	39.8	Brachydelphis mazeasi	Eroded cranium	0	0	ventral	-	-	-	-	-	-	preseent	-
CLQC-25	Cerro los Quesos West	Pisco	P2	sand	39.8	Phocidae indet.	Vertebrae and eroded bone fragments in cemented sediment with internal molds of Turritella and other gastropods	-	-	-					Turritella and other gastropod molds	-	present	-
CLQC40	Cerro los Quesos West	Pisco	P2	sand	39.8	Cetacea indet.	Dislocated vertebrae of small Brachydelphis-like cetacean	-	-	-	-	-	-	-	-	-	-	-
CLQC-4	Cerro los Quesos West	Pisco	P2	sand	39.1	Cetacea indet.	Vertebrae medium-sized cetacean	-	-	-	-	-	-	-	-	-	-	-
CLQC-6	Cerro los Quesos West	Pisco	P2	sand	39.1	Cetacea indet.	Ulna, phalanges and bone fragments of cetacean size cetotheriid	-	-	-	-	-	-	-	-	-	present	-
CLQC-14	Cerro los Quesos West	Pisco	P2	sand	39.1	Osteichthyes indet.	Bone fragments	-	-	-	-	-	-	-	-	-	present	-
CLQC-38	Cerro los Quesos West	Pisco	P2	sand	39.1	Balaenopteridae indet.	Cranium in ventral view with exposed bullae	0	0	ventral	-	-	-	-	-	-		-
CLQC-39	Cerro los Quesos West	Pisco	P2	sand	39.1	Phocidae indet.	Fragmentary limb bones	-	-	-	-	-	-	-	-	-	strong	-
CLQC-13	Cerro los Quesos West	Pisco	P2	sand	38.6	Phocidae indet.	Scapula	0	0	-	-	-	-	-	-	-	present	-
CLQC-23	Cerro los Quesos West	Pisco	P2	sand	38.6	Phocidae indet.	Scapula	0	0	-	-	-	-	-	-	-	present	-
CLQC-24	Cerro los Quesos West	Pisco	P2	sand	38.6	Ziphiidae gen. et sp. indet.	Eroded, partailly destroyed skeleton. Collected fragments of skull, mandibles and ear bones (MUSM 3237).	-	-	-	-	-	-	-	-	-	-	-
CLQC-26	Cerro los Quesos West	Pisco	P2	sand	38.6	Mysticeti indet.	Cranium and mandibles of mysticete in nodule with disarticulated scapula and ribs	1	4	-	-	-	-	-	-	present	-	-
CLQC-41	Cerro los Quesos West	Pisco	P2	sand	38.6	Cetacea indet.	Vertebrae and ribs in nodule with Dosinia molds	2	-	-	-	-	-	-	Dosinia molds	-	-	-
CLQC-36	Cerro los Quesos West	Pisco	P2	sand	37.5	Phocidae indet.	Cranium?	-	-	-	-	-	-	-		-	-	-
CLQC-17	Cerro los Quesos West	Pisco	P2	sand	36.5	Carcharocles megalodon	Fragmentary tooth	0	0	-	-	-	-	-		-	present	-
CLQC-18	Cerro los Quesos West	Pisco	P2	sand	36.5	Cosmopolitodus sp.	Tooth in Dosinia-Turritella bed	0	0	-	-	-	-	-	Dosinia, Turritella molds	-	-	-
CLQC-42	Cerro los Quesos West	Pisco	P2	sand	36.5	Brachydelphis sp.	Periotic	0	0	-	-	-	-	-	-	-	-	-
CLQC-43	Cerro los Quesos West	Pisco	P2	sand	36.5	Phocoenidae indet.	Periotic	0	0	-	-	-	-	-	-	-	-	-
CLQC-7	Cerro los Quesos West	Pisco	P1	diatomite	22.2	Cetacea indet.	Articulated vertebral column of cetacean, size cetotheriid	2	4	-	-	-	-	-	-	-	-	-
CLQC-19	Cerro los Quesos West	Pisco	P1	diatomite	11	aff. Makaira sp.	Skull	1	4	-	-	-	-	-	-	-	-	-
CLQC-35	Cerro los Quesos West	Pisco	P1	diatomite	9.8	Cetacea indet.	Two vertebrae partially exposed in nodule (other parts of skeleton in the nodule?)	-	-	-	-	-	-	-	-	present	-	-
CLQC-30	Cerro los Quesos West	Pisco	P1	sand	7.5	Mysticeti indet.	Destroyed cranium	0	0	-	-	-	-	-	-	-	strong	-
CLQC-33	Cerro los Quesos West	Pisco	P1	sand	7.5	Cetacea indet.	Dislocated and destroyed large cranium of cetacean size mysticete	0	0	-	-	-	-	-	-	-	strong	-
CLQC-22	Cerro los Quesos West	Pisco	P1	sand	6.7	Cetotheriidae indet.	Cranium	0	0	-	-	-	-	-	-	-		-
CLQC-31	Cerro los Quesos West	Pisco	P1	sand	6.7	Cetacea indet.	Destroyed large cranium	0	0	-	-	-	-	-	-	-	strong	-
CLQC-34	Cerro los Quesos West	Pisco	P1	sand	5.1	Mysticeti indet.	Eroded skeleton partially articulated, inside a nodule, visible fragments of mandibles, vertebrae and ribs	4	4	-	-	-	-	-	-	present	present	-
CLQC-28	Cerro los Quesos West	Pisco	P1	sand	4.5	Myliobatidae indet.	Dental plate	-	-	-	-	-	-	-	-	-	-	-
CLQC-29	Cerro los Quesos West	Pisco	P1	sand	4.5	Cetacea indet.	Dislocated large vertebra	-	-	-	-	-	-	-	-	-	-	-
CLQC-27	Cerro los Quesos West	Pisco	P1	sand	3.4	Mysticeti indet.	Dislocated portions of skeleton (size cetotheriid) including articulated cervicals, thoracics and ribs	-	-	-	-	-	-	-	-	-	present	-
CLQC-32	Cerro los Quesos West	Pisco	P1	sand	3.4	Mysticeti indet.	Dislocated fragments of cranium, vertebrae and ribs of destroyed skeleton	-	-	-	-	-	-	-	-	-	strong	-

## Sheet: Cerro Toro Chico
Field number	Locality	Formation	Allomember	Sediment	Height abs (m)	Determination	Description	Completness degree	Articulation degree	Disposition	CBL (cm)	BZW (cm)	Shark bite marks	Assoiated fauna	Concretion	Recent erosion	Burial
CTC-24	Cerro Toro Chico	Pisco	P2	diatomite	52.1	Mysticeti indet.	Articulated roughly complete skeleton in dorsal view in partial nodule	4	4	dorsal	-	-	-	-	partial	-	-
CTC-14	Cerro Toro Chico	Pisco	P2	diatomite	32.2	Cetacea indet.	Eroded 7 large articulated caudal vertebrae, size balaenopteroid	1	4	-	-	-	-	-	-	strong	-
CTC-1	Cerro Toro Chico	Pisco	P2	diatomite	31.6	Phocidae indet.	Partial skeleton including cranium(?), mandible fragments with teeth, scapula fragments, ribs, vertebrae, good preservation	4	4	ventral	-	-	-	-	-	partial	partial
CTC-2	Cerro Toro Chico	Pisco	P2	diatomite	30.9	Delphinida indet.	Cranium in ventral view, disarticulated mandible and portion of disarticulated postcrania (vertebrae). Like Brujadelphis for the mandible	3?	0	ventral	-	-	-	-	-	partial	-
CTC-3	Cerro Toro Chico	Pisco	P2	diatomite	30.9	Odontoceti indet.	Eroded encrusted cranium and portion of postcrania (some articulated vertebrae and ribs) of small odontocete	-	-	-	-	-	-	-	-	present	strong
CTC-5	Cerro Toro Chico	Pisco	P2	diatomite	30.9	Balaenopteridae indet.	Eroded large cranium in ventral view, disarticulated mandibles and disarticulated vertebrae	3	0	ventral	>230	85x2=170	-	-	-	present	-
CTC-6	Cerro Toro Chico	Pisco	P2	diatomite	30.9	Mysticeti indet.	Fragmentary cranium in ventral view of medium-sized mysticete	0	0	ventral	-	-	-	-	-	-	-
CTC-20	Cerro Toro Chico	Pisco	P2	diatomite	30.9	Phocidae indet.	Skeleton in nodule; visible mandible with canine	-	-	-	-	-	-	-	-	-	-
CTC-4	Cerro Toro Chico	Pisco	P2	sand	30.2	Brachydelphis mazeasi	Cranium in dorsal view, good preservation. Postcrania apparently absent	0	0	dorsal	-	-	-	-	absent	present	-
CTC-12	Cerro Toro Chico	Pisco	P2	sand	30.2	Mysticeti indet.	Eroded cranium	-	-	-	-	-	-	-	-		-
CTC-13	Cerro Toro Chico	Pisco	P2	sand	30.2	aff. Makaira sp.	Large cranium and articulated mandible, good preservation	1	4	ventral	-	-	-	-	-	partial	partial
CTC-23	Cerro Toro Chico	Pisco	P2	sand	30.2	aff. Crocodylia indet.	Eroded fragment of mandible	-	-	-	-	-	-	-	-		-
CTC-15	Cerro Toro Chico	Pisco	P2	sand	29.1	Phocidae indet.	Fragments of eroded and encrusted ulna and rib, not in situ	-	-	-	-	-	-	-	-	strong	-
CTC-8	Cerro Toro Chico	Pisco	P2	sand	28.2	Aves indet.	Fragmentary bird bones inside a bed with Dosinia and Turritella molds	-	-	-	-	-	-	1 Cosmopolitodus sp. tooth; Dosinia, Turritella molds	-	-	-
CTC-16	Cerro Toro Chico	Pisco	P2	sand	28.2	Testudines indet.	Eroded limb bones and portion of carapax of large turtle, partially not in situ	-	-	-	-	-	-	-	-	present	-
CTC-17	Cerro Toro Chico	Pisco	P2	sand	27.3	Phocidae indet.	Articulated skeleton inside a concretion; apparently complete (cervical vertebrae and ribs exposed); immature animal; good specimen	4?	4	-	-	-	-	-	present	-	strong
CTC-18	Cerro Toro Chico	Pisco	P2	sand	27.3	Phocidae indet.	Eroded skeleton including humerus, radius, vertebrae (including atlas), ribs, phalanges, not in situ	-	-	-	-	-	-	-	-	-	-
CTC-19	Cerro Toro Chico	Pisco	P2	sand	26.6	Delphinida indet.	Destroyed skeleton including fragments of cranium, tympanic bulla, vertebrae, ribs, ulna, not in situ	4?	-	-	-	-	-	-	-	-	-
CTC-7	Cerro Toro Chico	Pisco	P2	sand	24.6	Mysticeti indet.	Cethotheriid-like skeleton (cranium, vertebrae, ribs) partially articulated with arched vertebral column inside concretion with Dosinia molds, some in contact with the bones	4	4	ventral	-	-	-	Dosinia molds	present	-	-
CTC-9	Cerro Toro Chico	Pisco	P2	sand	24.6	Mysticeti indet.	Destroyed skeleton of mysticete, size cetotheriid: cranium fragments and vertebrae; in dolomite concretion with Dosinia molds	-	-	-	-	-	-	Dosinia molds	present	strong	-
CTC-22	Cerro Toro Chico	Pisco	P1	diatomite	7.9	Odontoceti indet.	Articulated skeleton including cranium, fragment of mandible, vertebrae and scapula	4	4	-	-	-	-	-	-	-	-
CTC-10	Cerro Toro Chico	Pisco	P1	diatomite	4.8	Mysticeti indet.	Eroded cranium large mysticete, size balaenopteroid	-	-	-	-	-	-	-	-	strong	-
CTC-11	Cerro Toro Chico	Pisco	P1	diatomite	3	Cetacea indet.	Large eroded skeleton	-	-	-	-	-	-	-	-	strong	-
CTC-21	Cerro Toro Chico	Pisco	P1	diatomite	2.1	Mysticeti indet.	Cranium fragment and periotic of small mysticete	-	-	-	-	-	-	-	-	strong	-

## Sheet: Corre Viento
Field number	Locality	Formation	Allomember	Sediment	Height abs (m)	Determination	Description	Completness degree	Articulation degree	Disposition	CBL (cm)	BZW (cm)	Vertebral ephyphyses	Shark bite marks	Associated fauna	Concretion	Recent erosion	Burial
NCTC-7	Corre Viento	Pisco	P2	diatomite	47	Cetacea indet.	Articulated vertebral column of large cetacean in partial nodule, partially dislocated.	2	4	ventral	-	-	-	-	-	partial	present	-
NCTC-10	Corre Viento	Pisco	P2	diatomite	43	Odontoceti indet.	Vertebrae of small odontocete, size Brachydelphis, partially dislocated	-	-	-	-	-	-	-	1 Cosmopolitodus sp. tooth	-	-	-
NCTC-21	Corre Viento	Pisco	P2	diatomite	43	Cetacea indet.	Cranium very eroded of mysticete (endocranial nodule)	0	0	-	-	-	-	-	-	partial	strong	-
NCTC-11	Corre Viento	Pisco	P2	sand	42.4	Odontoceti indet.	Vertebrae and ribs of small odontocete, size Brachydelphis	-	-	-	-	-	-	-	-	-	-	-
NCTC-12	Corre Viento	Pisco	P2	sand	42.4	Mysticeti indet.	Cranium and articulated mandibles of small Piscobalaena-like mysticete in dorsal view	1	4	dorsal	-	-	-	-	-	-	partial	strong
NCTC-20	Corre Viento	Pisco	P2	sand	42.4	Cetacea indet.	Articulated vertebral column of large cetacean	2	4		-	-	-	-	-	-	-	-
NCTC-14	Corre Viento	Pisco	P2	sand	42	Mysticeti indet.	Destroyed cranium and mandible of large mysticete	0	0		-	-	-	-	-	-	-	-
NCTC-6	Corre Viento	Pisco	P2	sand	41.9	Phocidae indet.	Ulna, phalanges, vertebrae of partially dislocated skeleton of large pinniped	-	-	-	-	-	-	-	-	-	-	-
NCTC-13	Corre Viento	Pisco	P2	sand	41.5	Mysticeti indet.	Cranium and mandibles disarticulated, partially eroded, of large mysticete	-	-	-	-	-	-	-	-	-	present	-
NCTC-19	Corre Viento	Pisco	P2	sand	41.5	Phocidae indet.	Partial skeleton of large pinniped including tibia, scapula, thoracic vertebrae, not in situ	-	-	-	-	-	-	-	-	-	present	-
NCTC-2	Corre Viento	Pisco	P2	sand	40.7	Odontoceti indet.	Destroyed skeleton of small Brachydelphis-like odontocete including portion of partially articulated vertebral column (cervicals and first thoracics), and other bones not in situ (vertebrae and scapula + ribs fragments)	-	-	-	-	-	fused	-	1 Cosmopolitodus sp. tooth	absent	strong	-
NCTC-3	Corre Viento	Pisco	P2	sand	40.7	Cetacea indet.	Large thoracic vertebra	0	0					-	-	-	-	-
NCTC-4	Corre Viento	Pisco	P2	sand	40.7	Brachydelphis mazeasi	Skeleton partially in situ and partially dislocated consisting of fragmentary cranium (left maxilla with teeth in place), righ periotic, cervicals (including atlas) thoracics and lumbars, fragments of ribs.	-	-	-	-	-	partiallly fused	-	-	-	strong	-
NCTC-5	Corre Viento	Pisco	P2	sand	40.7	Myliobatidae indet.	Dental plate	-	-	-	-	-	-	-	-	-	-	-
NCTC-8	Corre Viento	Pisco	P2	sand	40.7	Osteichthyes indet.	Vertebra	-	-	-	-	-	-	-	-	-	-	-
NCTC-22	Corre Viento	Pisco	P2	sand	40.7	Cosmopolitodus sp.	Tooth	0	0	-	-	-	-	-	-	-	-	-
NCTC-9	Corre Viento	Pisco	P2	sand	39.2	Cosmopolitodus sp.	Tooth	0	0	-	-	-	-	-	-	-	-	-
NCTC-1	Corre Viento	Pisco	P2	sand	32	Brachydelphis mazeasi	Fragmentary cranium, not in situ	0	0	-	-	-	-	-	1 Cosmopolitodus sp. tooth	absent	present	-
NCTC-23	Corre Viento	Pisco	P2	sand	21.8	Phocidae indet.	Skeleton	-	-	-	-	-	-	-	-	-	-	-
NCTC-17	Corre Viento	Pisco	P1	diatomite	6.8	Cetotheriidae indet.	Cranium in dorsal view with shark bite marks	0	0	dorsal				present	-	-	-	-
NCTC-18	Corre Viento	Pisco	P1	diatomite	6.8	Cosmopolitodus sp.	Tooth	0	0	-	-	-	-	-	-	-	-	-
NCTC-15	Corre Viento	Pisco	P1	diatomite	6	Cetotheriidae indet.	Cranium	0	0	-	-	-	-	-	-	-	-	-
NCTC-16	Corre Viento	Pisco	P1	diatomite	2.2	Cetotheriidae indet.	Cranium	0	0	-	-	-	-	-	-	-	-	-

## Sheet: Cerro Geoduck
Field number	Locality	Formation	Allomember	Sediment	Height abs (m)	Determination	Description	Completness degree	Articulation degree	Disposition	CBL (cm)	BZW (cm)	Vertebral ephyphyses	Shark bite marks	Associated fauna	Concretion	Recent erosion	Burial
PS-3	Cerro Geoduck	Pisco	P1	diatomite	11.4	Cetotheriidae indet.	Articulated skeleton in ventral view including cranium, mandibles and postcrania including articulated right humerus and ulna . Posterior portion destroyed by erosion. In parial nodule and bad mineralization	4	4	ventral	ca 195	ca 80	-	-	-	partial	present	-
PS-1	Cerro Geoduck	Pisco	P1	sand	6.1	Cetotheriidae indet.	Partially disarticulated skeleton including cranium, mandibles, thoracic cage, in partial nodule and endocranial cast in nodule, on a bed of Dosinia molds, strong erosion	3?	2	dorsal	-	-	-	-	Dosinia molds and balanids	partial	strong	-
PS-2	Cerro Geoduck	Pisco	P1	sand	5.3	Cetotheriidae indet.	Skeleton including cranium in dorsal view and endocranial mold in nodule, articulated cervicals and thoracics but not in connexion with the cranium. Partial erosion. In a bed of Dosinia molds	2	2	dorsal	-	-	-	-	Dosinia molds	partial	present	-

## Sheet: Cerro la Bruja
Field number	Locality	Formation	Allomember	Sediment	Height abs (m)	Determination	Description	Completness degree	Articulation degree	Disposition	CBL (cm)	BZW (cm)	Vertebral ephyphyses	Shark bite marks	Associated fauna	Concretion	Recent erosion	Burial
CLB-33	Cerro la Bruja	Pisco	P2	diatom. silt	144.2	Cetacea indet.	Eroded cranium fragment	-	-	-	-	-	-	-	-	-	strong	-
CLB-19	Cerro la Bruja	Pisco	P2	sand	67.7	Cetacea indet.	Vertebral column and scapula, size mysticete; some bones in nodule	2	-	-	-	-	-	-	-	partial	-	-
CLB-2	Cerro la Bruja	Pisco	P2	sand	60	Acrophyseter robustus	Cranium, articulated mandibles, teeth in place, atlas, axis articulated portion of vertebral column (MUSM 1399, holotype)	3	3	lateral			-	-	-	absent	partial	-
CLB-4	Cerro la Bruja	Pisco	P2	sand	59.4	Balaenopteridae indet.	Large skeleton: skull and portion of postcrania	3	-	-	375	165	-	-	-	-	-	yes
CLB-3	Cerro la Bruja	Pisco	P2	sand	58.8	Phocidae indet.	Skeleton (possibly complete)	-	-	-	-	-	-	-	-	-	-	yes
CLB-1	Cerro la Bruja	Pisco	P2	sand	57.7	Balaenopteridae indet.	Almost fully articulated complete skeleton including carnium, mandibles, left limb bones, vertebrae and ribs; in ventral view with preserved baleen, in partial nodule	4	3	ventral	280	72x2=144	fused	no	-	partial	partial (posterior portion)	-
CLB-25	Cerro la Bruja	Pisco	P2	sand	57.7	Phocidae indet.	Very eroded femur and tibia	1	-	-	-	-	-	-	-	-	-	-
CLB-24	Cerro la Bruja	Pisco	P2	sand	56.4	Phocidae indet.	Fragmentary mandible	0	0	-	-	-	-	-	-	-	-	-
CLB-21	Cerro la Bruja	Pisco	P2	sand	46.7	Cetacea indet.	Very eroded vertebrae	-	-	-	-	-	-	-	-	-	-	-
CLB-16	Cerro la Bruja	Pisco	P2	sand	44.3	Cheloniidae indet.	Neural and pleural plates	-	-	-	-	-	-	-	-	-	-	-
CLB-28	Cerro la Bruja	Pisco	P2	sand	44.3	Mysticeti indet.	Eroded and destroyed skeleton in partial nodule	-	-	-	-	-	-	-	-	partial	strong	-
CLB-5	Cerro la Bruja	Pisco	P2	sand	43.5	Cetacea indet.	Vertebral column, possibly with skull, size large balaenopterid	-	-	-	-	-	-	-	-	-	-	-
CLB-15	Cerro la Bruja	Pisco	P2	sand	43.5	Phocidae indet.	Ulna of juvenile specimen with bivalve molds	0	0	-	-	-	-	-	bivalves	-	-	-
CLB-20	Cerro la Bruja	Pisco	P2	sand	43.5	Mysticeti indet.	Fragments of cranium with baleen and ribs	-	-	-	-	-	-	-	-	-	-	-
CLB-26	Cerro la Bruja	Pisco	P2	sand	42.8	Cheloniidae indet.	Very fragmentary carapax	-	-	-	-	-	-	-	-	-	-	-
CLB-23	Cerro la Bruja	Pisco	P2	sand	42.8	aff. Piscobalaena sp.	Fragments of mandible	0	0	-	-	-	-	-	-	-	-	-
CLB-14	Cerro la Bruja	Pisco	P2	sand	42.8	Mysticeti indet.	Very fragmentary cranium and mandibles	1		-	-	-	-	-	-	-	strong	-
CLB-17	Cerro la Bruja	Pisco	P2	sand	42.8	Phocidae indet.	Fragment of mandible of immature specimen	0	0	-	-	-	-	-	-	-	-	-
CLB-18	Cerro la Bruja	Pisco	P2	sand	42.8	Phocidae indet.	Phalanges	0	0	-	-	-	-	-	-	-	-	-
CLB-6	Cerro la Bruja	Pisco	P2	sand	42.8	Cetacea indet.	Disarticulated vertebrae and ribs of large cetacean, size balaenopterid	2	0	-	-	-	-	-	-	-	-	-
CLB-7	Cerro la Bruja	Pisco	P2	sand	42.8	Mysticeti indet.	Skeleton with skull	-	-	-	-	-	-	-	-	-	-	-
CLB-8	Cerro la Bruja	Pisco	P2	sand	42.8	Phocidae indet.	Partially articulated skeleton	-	-	-	-	-	-	-	-	-	-	-
CLB-9	Cerro la Bruja	Pisco	P2	sand	42.8	Phocidae indet.	Vertebral column (from cervicals to lumbars), innominate, femur	2	-	-	-	-	-	-	-	-	-	-
CLB-10	Cerro la Bruja	Pisco	P2	sand	42.8	Phocidae indet.	Vertebral column, innominate, femur, tibia; with associate bivalves	2	-	-	-	-	-	-	bivalves	-	-	-
CLB-11	Cerro la Bruja	Pisco	P2	sand	42.8	Cetacea indet.	Articulated vertebrae, size balaenopterid	2	4	-	-	-	-	-	-	-	-	-
CLB-12	Cerro la Bruja	Pisco	P2	sand	42.8	Cetacea indet.	Partial vertebral column	2	-	-	-	-	-	-	-	-	-	-
CLB-13	Cerro la Bruja	Pisco	P2	sand	42.8	Cetacea indet.	Partial vertebral column	2	-	-	-	-	-	-	-	-	-	-
CLB-22	Cerro la Bruja	Pisco	P2	sand	42.4	Mysticeti indet.	Very eroded cranium	-	-	-	-	-	-	-	-	-	-	-
CLB-27	Cerro la Bruja	Pisco	P1	sand	40.7	Balaenopteridae indet.	Cranium, mandibles, vertebrae and ribs of partially articulated skeleton in partial nodule; dorsal view	4	3	-	-	-	-	-	-	partial	-	-
CLB-29	Cerro la Bruja	Pisco	P1	sand	16.2	Brachydelphis mazeasi	Cranium	0	0	-	-	-	-	-	-	-	-	-
CLB-32	Cerro la Bruja	Pisco	P1	sand	11.9	Odontoceti indet.	Eroded mandible with large alveoli	0	0	-	-	-	-	-	-	-	-	-
CLB-30	Cerro la Bruja	Pisco	P1	sand	4.9	Odontoceti indet.	Eroded cranium with large alveoli	0	0	-	-	-	-	-	-	-	present	-
CLB-31	Cerro la Bruja	Pisco	P1	sand	3.9	Mysticeti indet.	Skull and disarticulated mandible in nodule, size cetotheriid	1	0	-	-	-	-	-	-	present	-	-

## Sheet: Cerro la Bruja South
Field number	Locality	Formation	Allomember	Sediment	Height abs (m)	Determination	Description	Completness degree	Articulation degree	Disposition	CBL (cm)	BZW (cm)	Vertebral ephyphyses	Shark bite marks	Associated fauna	Concretion	Recent erosion	Burial
SCLB-7	Cerro la Bruja South	Pisco	P1	sand	35.3	Odontoceti indet.	Cranium and eroded mandibles in ventral view small dolphin	1	-	-	-	-	-	-	-	-	present	-
SCLB-4	Cerro la Bruja South	Pisco	P1	sand	35.3	Delphinida indet.	Eroded skull small Brachydelphis-like dolphin in posterior view	0	0	posterior	-	-	-	-	-	-		-
SCLB-2	Cerro la Bruja South	Pisco	P1	sand	31.5	Messapicetus gregarius	Fragmentary eroded cranium and mandibles in lateral view (MUSM 1718)	1	-	lateral	-	-	-	-	-	-	strong	-
SCLB-1	Cerro la Bruja South	Pisco	P1	sand	25.2	Brujadelphis ankylorostris	Cranium, mandibles and portion of postcrania (MUSM 1400)	-	-	-	-	-	-	-	-	-	-	-
SCLB-6	Cerro la Bruja South	Pisco	P1	sand	22.7	Mysticeti indet.	Very eroded and fragmentary cranium in dorsal view and mandible of small mysticete	-	-	-	-	-	-	-	-	-	-	-
SCLB-3	Cerro la Bruja South	Pisco	P1	sand	20.8	Samaydelphis chacaltanae	Cranium in lateral view (MUSM 3902)	0	0	lateral	-	-	-	-	-	-	-	-
SCLB-9	Cerro la Bruja South	Pisco	P1	sand	15.8	Delphinida indet.	Small eroded cranium, size Brachydelphis	0	0	ventral	-	-	-	-	-	-	-	-
SCLB-11	Cerro la Bruja South	Pisco	P1	sand	15.8	cf. Physeteroidea indet.	Cranium with preburial erosion and encrusted balanids	0	0	dorsal	-	-	-		encrusting balanids	-	-	-
SCLB-8	Cerro la Bruja South	Pisco	P1	sand	15.8	Delphinida indet.	Eroded cranium in ventral view of kentriodontid-like odontocete	0	0	ventral	-	-	-	-	-	-	strong	-
SCLB-5	Cerro la Bruja South	Pisco	P1	sand	14.2	Delphinida indet.	Large cranium of kentriodontid-like dolphin with large alveoli in ventral view in nodule, partially eroded	0	0	ventral	-	-	-	-	-	present	partial	-
SCLB-10	Cerro la Bruja South	Pisco	P1	sand	11.6	Cetotheriidae indet.	Skull and mandible in ventral view partially eroded	0	0	ventral	ca 140	ca 52	-	-	-	-	partial	-

[truncated: 6 more sheets: Cerros la Mama y la Hija, Cerro Hueco la Zorra, Cerro Blanco, Cerro Blanco North, Cerro Ballena, Laguna Seca]
